# Supplementary material for: (6RS,9SR)-6,7-Dibromo-1,2,3,4-tetra­hydro-1,4-methano­anthracene
Source: Acta Crystallogr Sect E Struct Rep Online. 2011 Apr 16;67(Pt 5):o1147. doi: 10.1107/S1600536811013572 (PMC3089252; doi:10.1107/S1600536811013572)
Supplement: Supplementary file 1 [file e-67-o1147-sup1.cif]

##############################################################################
#                                                                            #
# This CIF contains the data in a paper accepted for publication in          #
# Acta Crystallographica Section E. It conforms to the requirements of       #
# Notes for Authors for Acta Crystallographica Section E, and has been       #
# peer reviewed under the auspices of the IUCr Commission on Journals.       #
#                                                                            #
# Full details of the Crystallographic Information File format               #
# are given in the paper "The Crystallographic Information File (CIF):       #
# a New Standard Archive File for Crystallography" by S. R. Hall, F. H.      #
# Allen and I. D. Brown [Acta Cryst. (1991), A47, 655-685].                  #
#                                                                            #
# The current version of the core CIF dictionary is obtainable from          #
# ftp://ftp.iucr.org/pub/cif_core.dic.                                       #
#                                                                            #
# Software is freely available for graphical display of the structure(s)     #
# in this CIF. For information consult the CIF software page                 #
# http://www.iucr.org/resources/cif/software.                                #
#                                                                            #
# This file may be used for bona fide research purposes within the           #
# scientific community so long as proper attribution is given to the journal # 
# article from which it was obtained.                                        #
#                                                                            #
##############################################################################
data_I
_audit_creation_method     SHELXL-97
_chemical_name_systematic
;
(6<i>RS</i>,9<i>SR</i>)-6,7-
dibromotetracyclo[10.2.1.0^2,11^.0^4,9^]pentadeca-2,4(9),5,7,10-pentaene
;
_chemical_name_common
;
(6<i>RS</i>,9<i>SR</i>)-6,7-Dibromo-1,2,3,4-tetrahydro-1,4-methanoanthracene
;
_chemical_formula_moiety     'C15 H12 Br2'
_chemical_formula_sum     'C15 H12 Br2'
_chemical_formula_iupac     'C15 H12 Br2'
_chemical_formula_weight     352.07
_chemical_melting_point     ?
_symmetry_cell_setting     monoclinic
_symmetry_space_group_name_H-M     'C 2/c'
_symmetry_space_group_name_Hall     '-C 2yc'
loop_
    _symmetry_equiv_pos_as_xyz
    'x, y, z'
    '-x, y, -z+1/2'
    'x+1/2, y+1/2, z'
    '-x+1/2, y+1/2, -z+1/2'
    '-x, -y, -z'
    'x, -y, z-1/2'
    '-x+1/2, -y+1/2, -z'
    'x+1/2, -y+1/2, z-1/2'
_cell_length_a     23.437(3)
_cell_length_b     6.3565(8)
_cell_length_c     18.416(2)
_cell_angle_alpha     90.00
_cell_angle_beta     111.781(2)
_cell_angle_gamma     90.00
_cell_volume     2547.6(6)
_cell_formula_units_Z     8
_cell_measurement_reflns_used     2464
_cell_measurement_theta_min     3.333
_cell_measurement_theta_max     25.502
_cell_measurement_temperature     297(2)
_exptl_crystal_description     parallelepiped
_exptl_crystal_colour     colorless
_exptl_crystal_size_max     0.56
_exptl_crystal_size_mid     0.48
_exptl_crystal_size_min     0.20
_exptl_crystal_density_diffrn     1.836
_exptl_crystal_density_meas     ?
_exptl_crystal_density_method     'not measured'
_exptl_crystal_F_000     1376
_exptl_absorpt_coefficient_mu     6.337
_exptl_absorpt_correction_type     multi-scan
_exptl_absorpt_process_details     "(SADABS; Bruker, 2001)"
_exptl_absorpt_correction_T_min     0.398947
_exptl_absorpt_correction_T_max     1.000000
_exptl_special_details
;
;
_diffrn_ambient_temperature     297(2)
_diffrn_radiation_type     MoK\a
_diffrn_radiation_wavelength     0.71073
_diffrn_radiation_monochromator     graphite
_diffrn_measurement_device_type     'Bruker SMART CCD area-detector'
_diffrn_measurement_method     '\f and \w'
_diffrn_detector_area_resol_mean     ?
_diffrn_reflns_number     6895
_diffrn_reflns_av_R_equivalents     0.0584
_diffrn_reflns_av_sigmaI/netI     0.0478
_diffrn_reflns_theta_min     1.87
_diffrn_reflns_theta_max     26.06
_diffrn_reflns_theta_full     26.06
_diffrn_measured_fraction_theta_max     0.994
_diffrn_measured_fraction_theta_full     0.994
_diffrn_reflns_limit_h_min     -19
_diffrn_reflns_limit_h_max     28
_diffrn_reflns_limit_k_min     -7
_diffrn_reflns_limit_k_max     7
_diffrn_reflns_limit_l_min     -22
_diffrn_reflns_limit_l_max     21
_refine_special_details
;
Refinement of <i>F</i>^2^ against ALL reflections. The weighted <i>R</i>-factor
<i>wR</i> and goodness of fit <i>S</i> are based on <i>F</i>^2^, conventional
<i>R</i>-factors <i>R</i> are based on <i>F</i>, with <i>F</i> set to zero for
negative <i>F</i>^2^. The threshold expression of <i>F</i>^2^ >
\s(<i>F</i>^2^) is used only for calculating <i>R</i>-factors(gt) <i>etc</i>.
and is not relevant to the choice of reflections for refinement.
<i>R</i>-factors based on <i>F</i>^2^ are statistically about twice as large
as those based on <i>F</i>, and <i>R</i>- factors based on ALL data will be
even larger.
;
_reflns_number_total     2501
_reflns_number_gt     1817
_reflns_threshold_expression     I>2\s(I)
_refine_ls_structure_factor_coef     Fsqd
_refine_ls_matrix_type     full
_refine_ls_R_factor_all     0.0712
_refine_ls_R_factor_gt     0.0551
_refine_ls_wR_factor_gt     0.1358
_refine_ls_wR_factor_ref     0.1439
_refine_ls_goodness_of_fit_ref     0.957
_refine_ls_restrained_S_all     0.957
_refine_ls_number_reflns     2501
_refine_ls_number_parameters     154
_refine_ls_number_restraints     0
_refine_ls_hydrogen_treatment     constr
_refine_ls_weighting_scheme     calc
_refine_ls_weighting_details
         'calc w=1/[\s^2^(Fo^2^)+(0.0950P)^2^+0.0000P] where P=(Fo^2^+2Fc^2^)/3'
_atom_sites_solution_hydrogens     geom
_atom_sites_solution_primary     direct
_atom_sites_solution_secondary     difmap
_refine_ls_shift/su_max     0.000
_refine_ls_shift/su_mean     0.000
_refine_diff_density_max     1.116
_refine_diff_density_min     -1.085
_refine_ls_extinction_method     none
_refine_ls_extinction_coef     ?
loop_
    _atom_type_symbol
    _atom_type_description
    _atom_type_scat_dispersion_real
    _atom_type_scat_dispersion_imag
    _atom_type_scat_source
    C C 0.0033 0.0016 'International Tables Vol C Tables 4.2.6.8 and 6.1.1.4'
    H H 0.0000 0.0000 'International Tables Vol C Tables 4.2.6.8 and 6.1.1.4'
    Br Br -0.2901 2.4595 'International Tables Vol C Tables 4.2.6.8 and 6.1.1.4'
_computing_data_collection     'SMART (Bruker, 2001)'
_computing_cell_refinement     'SAINT (Bruker, 2001)'
_computing_data_reduction     'SAINT (Bruker, 2001)'
_computing_structure_solution     'SHELXS97 (Sheldrick, 2008)'
_computing_structure_refinement     'SHELXL97 (Sheldrick, 2008)'
_computing_molecular_graphics     'ORTEP-3 for Windows (Farrugia, 1997)'
_computing_publication_material     'WinGX (Farrugia, 1999)'
loop_
    _atom_site_type_symbol
    _atom_site_label
    _atom_site_fract_x
    _atom_site_fract_y
    _atom_site_fract_z
    _atom_site_U_iso_or_equiv
    _atom_site_adp_type
    _atom_site_calc_flag
    _atom_site_refinement_flags
    _atom_site_occupancy
    _atom_site_symmetry_multiplicity
    _atom_site_disorder_assembly
    _atom_site_disorder_group
    Br Br1 0.02569(2) 0.67170(9) 0.16329(3) 0.0637(2) Uani d . 1 1 . .
    Br Br2 0.02816(3) 0.21416(10) 0.07270(4) 0.0725(3) Uani d . 1 1 . .
    C C1 0.0959(2) 0.5881(7) 0.1431(2) 0.0420(10) Uani d . 1 1 . .
    C C2 0.1462(2) 0.7148(7) 0.1649(2) 0.0451(10) Uani d . 1 1 . .
    H H2A 0.1447 0.8436 0.1881 0.054 Uiso calc R 1 1 . .
    C C3 0.2004(2) 0.6583(7) 0.1536(2) 0.0406(10) Uani d . 1 1 . .
    C C4 0.2517(2) 0.7938(7) 0.1720(2) 0.0451(11) Uani d . 1 1 . .
    H H4A 0.2510 0.9253 0.1938 0.054 Uiso calc R 1 1 . .
    C C5 0.3020(2) 0.7309(7) 0.1576(2) 0.0439(10) Uani d . 1 1 . .
    C C6 0.3608(2) 0.8382(8) 0.1631(3) 0.0545(13) Uani d . 1 1 . .
    H H6A 0.3726 0.9605 0.1979 0.065 Uiso calc R 1 1 . .
    C C7 0.3561(2) 0.8766(9) 0.0789(3) 0.0583(13) Uani d . 1 1 . .
    H H7A 0.3178 0.9466 0.0488 0.070 Uiso calc R 1 1 . .
    H H7B 0.3900 0.9621 0.0779 0.070 Uiso calc R 1 1 . .
    C C8 0.3584(2) 0.6567(8) 0.0465(3) 0.0595(14) Uani d . 1 1 . .
    H H8A 0.3932 0.6426 0.0302 0.071 Uiso calc R 1 1 . .
    H H8B 0.3209 0.6252 0.0025 0.071 Uiso calc R 1 1 . .
    C C9 0.3656(2) 0.5124(9) 0.1171(3) 0.0612(13) Uani d . 1 1 . .
    H H9A 0.3814 0.3705 0.1151 0.073 Uiso calc R 1 1 . .
    C C10 0.3047(2) 0.5253(7) 0.1275(3) 0.0454(10) Uani d . 1 1 . .
    C C11 0.2564(2) 0.3915(8) 0.1093(3) 0.0513(11) Uani d . 1 1 . .
    H H11A 0.2586 0.2587 0.0893 0.062 Uiso calc R 1 1 . .
    C C12 0.2025(2) 0.4553(6) 0.1210(2) 0.0387(9) Uani d . 1 1 . .
    C C13 0.1496(2) 0.3277(7) 0.0989(3) 0.0479(11) Uani d . 1 1 . .
    H H13A 0.1504 0.1961 0.0772 0.057 Uiso calc R 1 1 . .
    C C14 0.0971(2) 0.3921(7) 0.1085(2) 0.0454(10) Uani d . 1 1 . .
    C C15 0.4058(2) 0.6541(10) 0.1856(3) 0.0692(16) Uani d . 1 1 . .
    H H15A 0.4115 0.5958 0.2365 0.083 Uiso calc R 1 1 . .
    H H15B 0.4452 0.6885 0.1826 0.083 Uiso calc R 1 1 . .
loop_
    _atom_site_aniso_label
    _atom_site_aniso_U_11
    _atom_site_aniso_U_22
    _atom_site_aniso_U_33
    _atom_site_aniso_U_12
    _atom_site_aniso_U_13
    _atom_site_aniso_U_23
    Br1 0.0470(3) 0.0745(4) 0.0825(4) -0.0007(3) 0.0389(3) 0.0001(3)
    Br2 0.0554(4) 0.0786(4) 0.0901(5) -0.0332(3) 0.0345(3) -0.0187(3)
    C1 0.038(2) 0.052(3) 0.041(2) -0.005(2) 0.021(2) 0.0023(18)
    C2 0.046(3) 0.048(3) 0.048(3) -0.007(2) 0.025(2) -0.0068(19)
    C3 0.043(2) 0.045(2) 0.038(2) -0.006(2) 0.020(2) -0.0012(18)
    C4 0.046(3) 0.054(3) 0.038(2) -0.009(2) 0.019(2) -0.0092(18)
    C5 0.037(2) 0.056(3) 0.038(2) -0.013(2) 0.013(2) -0.0047(19)
    C6 0.044(3) 0.072(3) 0.049(3) -0.023(2) 0.018(2) -0.011(2)
    C7 0.049(3) 0.072(3) 0.058(3) -0.009(3) 0.024(2) 0.008(2)
    C8 0.041(3) 0.087(4) 0.059(3) -0.011(3) 0.028(2) -0.011(3)
    C9 0.041(3) 0.065(3) 0.084(4) 0.004(3) 0.031(3) 0.007(3)
    C10 0.034(2) 0.056(3) 0.048(2) -0.001(2) 0.017(2) 0.003(2)
    C11 0.050(3) 0.042(2) 0.068(3) -0.001(2) 0.030(2) -0.003(2)
    C12 0.039(2) 0.041(2) 0.039(2) -0.0049(19) 0.0171(19) -0.0002(17)
    C13 0.052(3) 0.040(2) 0.059(3) -0.011(2) 0.029(2) -0.0076(19)
    C14 0.041(2) 0.052(3) 0.044(2) -0.013(2) 0.017(2) 0.0022(19)
    C15 0.036(3) 0.107(5) 0.061(3) -0.003(3) 0.013(2) 0.019(3)
_geom_special_details
;
All e.s.d.'s (except the e.s.d. in the dihedral angle between two l.s. planes)
are estimated using the full covariance matrix. The cell e.s.d.'s are taken
into account individually in the estimation of e.s.d.'s in distances, angles
and torsion angles; correlations between e.s.d.'s in cell parameters are only
used when they are defined by crystal symmetry. An approximate (isotropic)
treatment of cell e.s.d.'s is used for estimating e.s.d.'s involving l.s.
planes.
;
loop_
    _geom_bond_atom_site_label_1
    _geom_bond_atom_site_label_2
    _geom_bond_site_symmetry_2
    _geom_bond_distance
    _geom_bond_publ_flag
    Br1 C1 . 1.892(4) ?
    Br2 C14 . 1.881(4) ?
    C1 C2 . 1.359(6) ?
    C1 C14 . 1.405(6) ?
    C2 C3 . 1.407(6) ?
    C2 H2A . 0.9300 ?
    C3 C12 . 1.432(6) ?
    C3 C4 . 1.415(6) ?
    C4 C5 . 1.363(6) ?
    C4 H4A . 0.9300 ?
    C5 C10 . 1.430(7) ?
    C5 C6 . 1.506(6) ?
    C6 C15 . 1.526(8) ?
    C6 C7 . 1.533(6) ?
    C6 H6A . 0.9800 ?
    C7 C8 . 1.529(7) ?
    C7 H7A . 0.9700 ?
    C7 H7B . 0.9700 ?
    C8 C9 . 1.548(7) ?
    C8 H8A . 0.9700 ?
    C8 H8B . 0.9700 ?
    C9 C10 . 1.512(6) ?
    C9 C15 . 1.552(8) ?
    C9 H9A . 0.9800 ?
    C10 C11 . 1.355(7) ?
    C11 C12 . 1.417(6) ?
    C11 H11A . 0.9300 ?
    C12 C13 . 1.409(6) ?
    C13 C14 . 1.368(7) ?
    C13 H13A . 0.9300 ?
    C15 H15A . 0.9700 ?
    C15 H15B . 0.9700 ?
loop_
    _geom_angle_atom_site_label_1
    _geom_angle_atom_site_label_2
    _geom_angle_atom_site_label_3
    _geom_angle_site_symmetry_1
    _geom_angle_site_symmetry_3
    _geom_angle
    _geom_angle_publ_flag
    C2 C1 C14 . . 119.8(4) ?
    C2 C1 Br1 . . 119.8(3) ?
    C14 C1 Br1 . . 120.3(3) ?
    C1 C2 C3 . . 122.4(4) ?
    C1 C2 H2A . . 118.8 ?
    C3 C2 H2A . . 118.8 ?
    C12 C3 C4 . . 119.3(4) ?
    C12 C3 C2 . . 117.8(4) ?
    C4 C3 C2 . . 122.9(4) ?
    C5 C4 C3 . . 119.7(4) ?
    C5 C4 H4A . . 120.1 ?
    C3 C4 H4A . . 120.1 ?
    C4 C5 C10 . . 120.6(4) ?
    C4 C5 C6 . . 133.7(4) ?
    C10 C5 C6 . . 105.7(4) ?
    C5 C6 C15 . . 101.2(4) ?
    C5 C6 C7 . . 106.4(4) ?
    C15 C6 C7 . . 100.4(4) ?
    C5 C6 H6A . . 115.6 ?
    C15 C6 H6A . . 115.6 ?
    C7 C6 H6A . . 115.6 ?
    C8 C7 C6 . . 104.5(4) ?
    C8 C7 H7A . . 110.9 ?
    C6 C7 H7A . . 110.9 ?
    C8 C7 H7B . . 110.9 ?
    C6 C7 H7B . . 110.9 ?
    H7A C7 H7B . . 108.9 ?
    C7 C8 C9 . . 102.8(4) ?
    C7 C8 H8A . . 111.2 ?
    C9 C8 H8A . . 111.2 ?
    C7 C8 H8B . . 111.2 ?
    C9 C8 H8B . . 111.2 ?
    H8A C8 H8B . . 109.1 ?
    C10 C9 C8 . . 105.1(4) ?
    C10 C9 C15 . . 100.5(4) ?
    C8 C9 C15 . . 100.6(4) ?
    C10 C9 H9A . . 116.1 ?
    C8 C9 H9A . . 116.1 ?
    C15 C9 H9A . . 116.1 ?
    C11 C10 C5 . . 121.1(4) ?
    C11 C10 C9 . . 132.6(5) ?
    C5 C10 C9 . . 106.1(4) ?
    C10 C11 C12 . . 119.5(4) ?
    C10 C11 H11A . . 120.2 ?
    C12 C11 H11A . . 120.2 ?
    C11 C12 C3 . . 119.6(4) ?
    C11 C12 C13 . . 122.0(4) ?
    C3 C12 C13 . . 118.4(4) ?
    C14 C13 C12 . . 121.8(4) ?
    C14 C13 H13A . . 119.1 ?
    C12 C13 H13A . . 119.1 ?
    C13 C14 C1 . . 119.7(4) ?
    C13 C14 Br2 . . 118.1(3) ?
    C1 C14 Br2 . . 122.1(4) ?
    C6 C15 C9 . . 94.3(4) ?
    C6 C15 H15A . . 112.9 ?
    C9 C15 H15A . . 112.9 ?
    C6 C15 H15B . . 112.9 ?
    C9 C15 H15B . . 112.9 ?
    H15A C15 H15B . . 110.3 ?
loop_
    _geom_torsion_atom_site_label_1
    _geom_torsion_atom_site_label_2
    _geom_torsion_atom_site_label_3
    _geom_torsion_atom_site_label_4
    _geom_torsion_site_symmetry_1
    _geom_torsion_site_symmetry_2
    _geom_torsion_site_symmetry_3
    _geom_torsion_site_symmetry_4
    _geom_torsion
    _geom_torsion_publ_flag
    C14 C1 C2 C3 . . . . 0.5(7) ?
    Br1 C1 C2 C3 . . . . 178.0(3) ?
    C1 C2 C3 C12 . . . . -2.8(6) ?
    C1 C2 C3 C4 . . . . 176.3(4) ?
    C12 C3 C4 C5 . . . . 0.8(6) ?
    C2 C3 C4 C5 . . . . -178.2(4) ?
    C3 C4 C5 C10 . . . . -2.9(6) ?
    C3 C4 C5 C6 . . . . 173.9(4) ?
    C4 C5 C6 C15 . . . . 147.7(5) ?
    C10 C5 C6 C15 . . . . -35.1(5) ?
    C4 C5 C6 C7 . . . . -107.8(6) ?
    C10 C5 C6 C7 . . . . 69.4(5) ?
    C5 C6 C7 C8 . . . . -68.1(5) ?
    C15 C6 C7 C8 . . . . 36.9(5) ?
    C6 C7 C8 C9 . . . . -1.0(5) ?
    C7 C8 C9 C10 . . . . 69.5(5) ?
    C7 C8 C9 C15 . . . . -34.6(5) ?
    C4 C5 C10 C11 . . . . 2.9(7) ?
    C6 C5 C10 C11 . . . . -174.7(4) ?
    C4 C5 C10 C9 . . . . 178.7(4) ?
    C6 C5 C10 C9 . . . . 1.0(5) ?
    C8 C9 C10 C11 . . . . 103.6(6) ?
    C15 C9 C10 C11 . . . . -152.3(5) ?
    C8 C9 C10 C5 . . . . -71.4(5) ?
    C15 C9 C10 C5 . . . . 32.6(5) ?
    C5 C10 C11 C12 . . . . -0.6(7) ?
    C9 C10 C11 C12 . . . . -175.1(5) ?
    C10 C11 C12 C3 . . . . -1.5(6) ?
    C10 C11 C12 C13 . . . . 176.2(4) ?
    C4 C3 C12 C11 . . . . 1.4(6) ?
    C2 C3 C12 C11 . . . . -179.5(4) ?
    C4 C3 C12 C13 . . . . -176.3(4) ?
    C2 C3 C12 C13 . . . . 2.8(6) ?
    C11 C12 C13 C14 . . . . -178.3(4) ?
    C3 C12 C13 C14 . . . . -0.6(6) ?
    C12 C13 C14 C1 . . . . -1.7(7) ?
    C12 C13 C14 Br2 . . . . 177.3(3) ?
    C2 C1 C14 C13 . . . . 1.8(6) ?
    Br1 C1 C14 C13 . . . . -175.7(3) ?
    C2 C1 C14 Br2 . . . . -177.1(3) ?
    Br1 C1 C14 Br2 . . . . 5.3(5) ?
    C5 C6 C15 C9 . . . . 52.5(4) ?
    C7 C6 C15 C9 . . . . -56.7(4) ?
    C10 C9 C15 C6 . . . . -51.5(4) ?
    C8 C9 C15 C6 . . . . 56.3(4) ?
loop_
    _geom_hbond_atom_site_label_D
    _geom_hbond_atom_site_label_H
    _geom_hbond_atom_site_label_A
    _geom_hbond_site_symmetry_A
    _geom_hbond_distance_DH
    _geom_hbond_distance_HA
    _geom_hbond_distance_DA
    _geom_hbond_angle_DHA
    C8 H8A Br2 3_555 0.972 3.000(10)
                                   3.843(16) 146.0(10)
data_global
_journal_date_recd_electronic     2011-03-26
_journal_date_accepted     2011-04-11
_journal_name_full     'Acta Crystallographica, Section E'
_journal_year     2011
_journal_volume     67
_journal_issue      5
_journal_page_first     o1147
_journal_page_last     o1147
_journal_paper_category     QO
_journal_coeditor_code     NR2004
_publ_contact_author_name     'Professor Kew-Yu Chen'
_publ_contact_author_address
;
  Department of Chemical Engineering, Feng Chia University,
 40724 Taichung, Taiwan, Republic of China
;
_publ_contact_author_email     kyuchen@fcu.edu.tw
_publ_contact_author_fax     '886-4-24510890'
_publ_contact_author_phone     '886-4-24517250x3683'
_publ_section_title
;
(6<i>RS</i>,9<i>SR</i>)-6,7-Dibromo-1,2,3,4-tetrahydro-1,4-methanoanthracene
;
loop_
    _publ_author_name
    _publ_author_address
    'Kew-Yu Chen'
;
Department of Chemical Engineering, Feng Chia University,
40724 Taichung, Taiwan
;
    'Ming-Jen Chang'
;
Department of Chemical Engineering, Feng Chia University,
 40724 Taichung, Taiwan
;
    'Tzu-Chien Fang'
;
Department of Chemical Engineering, Feng Chia University,
 40724 Taichung, Taiwan
;
