# Supplementary material for: (6RS,9SR)-6,7-Dibromo-1,2,3,4-tetra­hydro-1,4-methano­anthracene
Source: Acta Crystallogr Sect E Struct Rep Online. 2011 Apr 16;67(Pt 5):o1147. doi: 10.1107/S1600536811013572 (PMC3089252; doi:10.1107/S1600536811013572)
Supplement: Supplementary file 2 [file e-67-o1147-Isup2.hkl]

# 
# h,k,l, Fc-squared, Fo-squared, sigma(Fo-squared) and status flag 
# 
data_I
_shelx_title ' dibrm in C2/c' 
_shelx_refln_list_code          4 
_shelx_F_calc_maximum      531.73 
_exptl_crystal_F_000      1376.00 
_reflns_d_resolution_high  0.8089 
 
loop_ 
 _symmetry_equiv_pos_as_xyz 
 'x, y, z' 
 '-x, y, -z+1/2' 
 'x+1/2, y+1/2, z' 
 '-x+1/2, y+1/2, -z+1/2' 
 '-x, -y, -z' 
 'x, -y, z-1/2' 
 '-x+1/2, -y+1/2, -z' 
 'x+1/2, -y+1/2, z-1/2' 
 
_cell_length_a    23.4370 
_cell_length_b     6.3565 
_cell_length_c    18.4156 
_cell_angle_alpha  90.000 
_cell_angle_beta  111.781 
_cell_angle_gamma  90.000 
 
_shelx_F_squared_multiplier     1.000 
 
loop_ 
 _refln_index_h 
 _refln_index_k 
 _refln_index_l 
 _refln_F_squared_calc 
 _refln_F_squared_meas 
 _refln_F_squared_sigma 
 _refln_observed_status 
   2   0   0    60966.32    33550.52    295.00 o 
   4   0   0    33543.71    29712.86    270.92 o 
   6   0   0    58192.62    54214.60    450.25 o 
   8   0   0    27922.78    27023.87   2100.62 o 
  10   0   0     1932.29     1956.78     85.29 o 
  12   0   0    19243.22    20919.17   1265.16 o 
  14   0   0    19612.04    22624.14   1067.57 o 
  16   0   0    33759.84    38151.98   1228.95 o 
  18   0   0    62173.06    69612.71   1059.36 o 
  20   0   0     2503.63     2557.47    179.18 o 
  22   0   0     6202.67     6278.23    236.86 o 
  24   0   0     3716.11     3359.49    205.11 o 
  26   0   0     1191.17     1028.91    153.56 o 
   1   1   0    10374.32    12135.66    139.68 o 
   3   1   0      576.46      791.09    100.49 o 
   5   1   0     1360.28     1432.81    115.68 o 
   7   1   0      837.30     1198.22    187.02 o 
   9   1   0     1132.25     1197.46     46.30 o 
  11   1   0      653.56      710.67     39.17 o 
  13   1   0       22.92        9.46     25.43 o 
  15   1   0      440.55      422.46     41.80 o 
  17   1   0     2075.43     2125.54     90.85 o 
  19   1   0       15.30       46.81     49.23 o 
  21   1   0      481.25      505.22     80.77 o 
  23   1   0      557.38      702.81    197.13 o 
  25   1   0      385.07      395.76    131.70 o 
   0   2   0   108385.13   124158.29    758.60 o 
   2   2   0    62486.98    67080.16   1412.12 o 
   4   2   0    46290.97    47741.24   1085.49 o 
   6   2   0    23832.08    21707.09    596.63 o 
   8   2   0     6538.81     6357.20    399.56 o 
  10   2   0     4623.61     5627.32    460.57 o 
  12   2   0     2679.73     2706.25    240.20 o 
  14   2   0     7959.44     7559.52    125.55 o 
  16   2   0    12804.23    11546.78    745.35 o 
  18   2   0    11310.70     9059.88    488.41 o 
  20   2   0     4860.20     4240.79    202.02 o 
  22   2   0     3801.99     3323.09    362.70 o 
  24   2   0     1459.37     1207.58    183.40 o 
  26   2   0      187.20       81.65     92.57 o 
   1   3   0     7180.68     8242.73    569.60 o 
   3   3   0       28.67       88.24     17.74 o 
   5   3   0     3757.13     3915.16    200.60 o 
   7   3   0     7467.88     8482.23    238.49 o 
   9   3   0      742.50      728.57     38.83 o 
  11   3   0        8.19        2.68     29.28 o 
  13   3   0      229.44      257.31     41.71 o 
  15   3   0      382.32      319.75     45.33 o 
  17   3   0     1100.09     1087.72    149.97 o 
  19   3   0      695.92      624.36     75.33 o 
  21   3   0      351.19      330.81     69.50 o 
  23   3   0     1045.56     1043.70    121.43 o 
   0   4   0       32.05      -10.28     46.48 o 
   2   4   0       84.46       63.01     26.05 o 
   4   4   0     2362.36     2608.30     58.83 o 
   6   4   0     2032.61     2075.40     96.65 o 
   8   4   0       20.09       30.29     33.83 o 
  10   4   0      457.85      500.07     88.08 o 
  12   4   0      214.29      234.03     44.89 o 
  14   4   0        6.99       29.73     46.48 o 
  16   4   0      174.75      137.09     63.35 o 
  18   4   0      199.07       51.11    100.77 o 
  20   4   0      555.63      492.24    122.96 o 
  22   4   0      620.34      363.76    120.58 o 
   1   5   0      764.24      864.33     42.69 o 
   3   5   0       46.15       52.64     26.85 o 
   5   5   0       91.20       98.66     35.51 o 
   7   5   0      278.81      349.45     43.24 o 
   9   5   0       42.57       66.28     51.78 o 
  11   5   0       17.07      -50.35     88.10 o 
  13   5   0     1070.57     1110.40    199.74 o 
  15   5   0      435.93      406.19    124.10 o 
  17   5   0      545.87      657.54    123.98 o 
  19   5   0       46.70       18.70    125.68 o 
   0   6   0     1707.30     1840.40     85.14 o 
   2   6   0      547.93      655.64     52.80 o 
   4   6   0       46.80       70.15     48.18 o 
   6   6   0      720.51      869.07     87.47 o 
   8   6   0       18.96        2.96     85.91 o 
  10   6   0      681.36      728.33    117.39 o 
  12   6   0      995.42     1070.38    130.71 o 
  14   6   0       95.03       98.17    110.51 o 
  16   6   0      173.51       41.86    117.87 o 
   1   7   0      516.16      702.00    181.18 o 
   3   7   0      637.63      573.85    230.57 o 
   5   7   0      542.90      450.19     83.92 o 
   7   7   0       51.36       79.01     75.37 o 
   9   7   0        3.04       60.75     92.76 o 
  11   7   0       54.87       36.70    103.31 o 
 -27   1   1       96.18       46.80     85.36 o 
 -25   1   1      583.09      561.37     91.44 o 
 -23   1   1     2268.10     2050.26    130.65 o 
 -21   1   1     3189.87     3126.48    120.37 o 
 -19   1   1      448.32      484.92     60.46 o 
 -17   1   1     1654.07     1577.44     85.90 o 
 -15   1   1     1002.94     1009.38     57.66 o 
 -13   1   1     2000.57     1922.72    109.83 o 
 -11   1   1     1483.44     1346.97    105.44 o 
  -9   1   1     5689.99     6540.45    576.52 o 
  -7   1   1    10350.18    11434.79    506.77 o 
  -5   1   1    46187.23    55233.54    355.73 o 
  -3   1   1    23008.90    22912.62   1160.07 o 
  -1   1   1     3238.02     3962.89     93.89 o 
   1   1   1     7872.91     7356.44    154.81 o 
   3   1   1     8272.99     7372.00    297.45 o 
   5   1   1     2432.96     2239.64     86.45 o 
   7   1   1     1192.20     1034.34     39.64 o 
   9   1   1     2557.92     2443.14     56.50 o 
  11   1   1     2032.86     1662.93     71.84 o 
  13   1   1     4060.35     3712.30    190.56 o 
  15   1   1      901.82      862.78    117.84 o 
  17   1   1       80.39      110.38     45.63 o 
  19   1   1     1063.91     1023.49    140.10 o 
  21   1   1      266.43      254.66     78.54 o 
  23   1   1       19.39       48.95     77.52 o 
  25   1   1        7.20      -32.71     82.59 o 
 -26   2   1      309.26      239.16    160.16 o 
 -24   2   1      171.03      150.68     82.78 o 
 -22   2   1        5.40       39.52     55.81 o 
 -20   2   1      580.02      525.34     62.08 o 
 -18   2   1     3720.21     3362.25    153.82 o 
 -16   2   1     9223.91     7909.04    420.18 o 
 -14   2   1    14620.85    14331.75    732.19 o 
 -12   2   1    16853.34    15532.60    431.28 o 
 -10   2   1     6612.06     6792.09    241.59 o 
  -8   2   1    27694.23    28450.91   2108.77 o 
  -6   2   1     3120.61     2923.61    190.45 o 
  -4   2   1      370.81      385.61     19.46 o 
  -2   2   1    29493.66    33575.71   1266.68 o 
   0   2   1    28149.68    37520.11   2124.70 o 
   2   2   1    60052.26    64145.93   1485.06 o 
   4   2   1    43780.49    44374.66   1676.75 o 
   6   2   1    40645.16    35707.02   1160.13 o 
   8   2   1    10226.63     9049.07    494.66 o 
  10   2   1    21599.71    20063.60    203.09 o 
  12   2   1        8.37       28.47     32.44 o 
  14   2   1      723.90      594.31     44.86 o 
  16   2   1     4735.41     3972.55    258.18 o 
  18   2   1     3417.70     3278.87    289.65 o 
  20   2   1     4595.42     4381.56    322.34 o 
  22   2   1     2617.13     2395.21    373.86 o 
  24   2   1     1880.15     1714.03    322.62 o 
 -25   3   1      343.30      357.71    105.55 o 
 -23   3   1       25.44       21.63     84.75 o 
 -21   3   1        2.73        9.72     80.62 o 
 -19   3   1      802.72      634.34     66.76 o 
 -17   3   1      416.21      455.61     62.10 o 
 -15   3   1     4961.79     4709.76     95.02 o 
 -13   3   1     4450.12     4771.18    116.85 o 
 -11   3   1     3989.33     4264.70    198.99 o 
  -9   3   1     4430.53     4390.08    414.64 o 
  -7   3   1     8240.31     9066.11    480.07 o 
  -5   3   1       14.17       36.88     19.10 o 
  -3   3   1      434.24      550.46     33.92 o 
  -1   3   1      395.76      460.76     32.71 o 
   1   3   1      508.23      542.69     59.68 o 
   3   3   1    14488.59    17079.92    271.07 o 
   5   3   1     4153.98     4775.92    228.82 o 
   7   3   1     5472.70     6108.24    143.64 o 
   9   3   1     7359.76     7520.66    323.77 o 
  11   3   1     4418.24     4136.57    155.77 o 
  13   3   1      972.95      897.21     55.02 o 
  15   3   1      433.87      400.19     51.57 o 
  17   3   1       94.43       81.94     53.99 o 
  19   3   1       29.37       90.21     61.28 o 
  21   3   1      607.75      681.94    100.44 o 
  23   3   1      183.12      204.32     71.69 o 
 -22   4   1       17.90      -47.40    104.11 o 
 -20   4   1       87.50       97.58     90.58 o 
 -18   4   1     1754.95     1829.18    149.78 o 
 -16   4   1     6535.99     6484.00    245.99 o 
 -14   4   1     4998.42     5468.42    179.08 o 
 -12   4   1    14724.17    17545.20    798.93 o 
 -10   4   1     8493.24     9071.82    462.69 o 
  -8   4   1     9115.93     9982.80    199.24 o 
  -6   4   1     3093.63     3345.97    175.88 o 
  -4   4   1      676.54      773.09     43.39 o 
  -2   4   1     3792.25     3776.93     89.72 o 
   0   4   1    15473.52    14282.65    586.77 o 
   2   4   1    20283.96    21460.37    457.26 o 
   4   4   1    23648.06    26538.90    452.58 o 
   6   4   1    28098.93    32341.29    926.26 o 
   8   4   1     6878.27     7998.33    296.25 o 
  10   4   1     7723.71     9203.90    520.66 o 
  12   4   1      460.64      438.32     49.19 o 
  14   4   1      663.20      628.54     56.92 o 
  16   4   1     1371.79     1390.77     81.32 o 
  18   4   1     2950.01     2697.81    166.26 o 
  20   4   1     2616.71     2982.91    380.91 o 
  22   4   1     2915.48     2630.51    183.98 o 
 -21   5   1     1068.29     1063.98    199.97 o 
 -19   5   1     1577.03     2010.62    171.04 o 
 -17   5   1     2931.44     4001.10    255.65 o 
 -15   5   1     2576.21     3176.30    186.61 o 
 -13   5   1     4254.58     5733.90    253.43 o 
 -11   5   1     1806.01     2099.16    148.75 o 
  -9   5   1      555.94      749.51    101.16 o 
  -7   5   1     1842.46     2112.57    137.95 o 
  -5   5   1     1840.51     1919.50     89.43 o 
  -3   5   1      698.47      747.38     40.90 o 
  -1   5   1     1554.19     1481.74     82.40 o 
   1   5   1     3102.81     3057.29     77.74 o 
   3   5   1     3611.61     3585.44     92.17 o 
   5   5   1     9188.70    10062.85    172.84 o 
   7   5   1     1633.16     1865.29    102.52 o 
   9   5   1     3454.45     4144.32     91.42 o 
  11   5   1     2697.19     3424.26    105.13 o 
  13   5   1       25.09       42.42    106.62 o 
  15   5   1      965.92      860.45    124.14 o 
  17   5   1       27.65        2.43    111.98 o 
  19   5   1       86.93      184.00    120.57 o 
 -16   6   1      175.71       78.58    122.85 o 
 -14   6   1     1010.84      870.70    133.38 o 
 -12   6   1     1219.40     1404.48    145.76 o 
 -10   6   1     1502.55     1777.44    139.32 o 
  -8   6   1      918.21      849.48    144.59 o 
  -6   6   1       15.35       45.42     68.10 o 
  -4   6   1      959.94      931.41    200.81 o 
  -2   6   1      182.35      155.27     39.50 o 
   0   6   1      886.07      969.82     78.07 o 
   2   6   1      917.20     1047.01     55.76 o 
   4   6   1     1909.60     1949.86     89.01 o 
   6   6   1     1375.77     1528.39    135.73 o 
   8   6   1     1480.75     1845.40    231.72 o 
  10   6   1      453.73      575.51    147.66 o 
  12   6   1      168.31      143.15     95.96 o 
  14   6   1       85.92       69.09    111.99 o 
  16   6   1      246.35      149.88    139.30 o 
 -11   7   1       44.84       99.04    124.41 o 
  -9   7   1       25.89      -86.03     92.28 o 
  -7   7   1       61.83       78.95     74.41 o 
  -5   7   1       13.47      -39.12     66.33 o 
  -3   7   1      464.78      448.43    218.53 o 
   1   7   1      270.90      337.24     85.89 o 
   3   7   1      437.08      602.43    219.83 o 
   5   7   1      547.33      522.35    194.67 o 
   7   7   1       53.88       74.01     83.31 o 
   9   7   1      268.50      213.04     97.69 o 
  11   7   1      277.11       74.00    135.84 o 
 -26   0   2     2376.03     1967.77    197.28 o 
 -24   0   2     4047.32     3689.62    211.55 o 
 -22   0   2     2318.39     2248.35    184.09 o 
 -20   0   2       67.98       85.58     62.26 o 
 -18   0   2      665.35      755.93    104.62 o 
 -16   0   2     2997.52     2876.47    171.05 o 
 -14   0   2    35900.85    36185.97    913.01 o 
 -12   0   2    58924.91    60601.38   1412.05 o 
 -10   0   2    43154.91    38586.86    268.42 o 
  -8   0   2    98404.05    85262.96    531.79 o 
  -6   0   2   184907.36   162854.00    730.91 o 
  -4   0   2    84039.61    94009.75    650.30 o 
  -2   0   2    23748.31    38965.36    348.85 o 
   4   0   2    80430.59    72252.84   4218.19 o 
   6   0   2    64662.55    60790.74    501.80 o 
   8   0   2    60349.96    54798.41    900.05 o 
  10   0   2    63237.43    59095.66    348.37 o 
  12   0   2    55610.65    61965.46   3864.05 o 
  14   0   2    23694.21    25157.70   1338.18 o 
  16   0   2     4330.04     4173.01    185.62 o 
  18   0   2      403.41      419.42    104.01 o 
  20   0   2      244.18      245.76    105.39 o 
  22   0   2     1820.93     1757.29    181.48 o 
  24   0   2     1630.06     1662.64    177.65 o 
 -27   1   2       96.96       51.26     87.94 o 
 -25   1   2       15.09       -2.73     76.42 o 
 -23   1   2      178.82      151.61     74.90 o 
 -21   1   2     1391.68     1539.37    122.05 o 
 -19   1   2       77.01       65.33     50.83 o 
 -17   1   2     4862.32     4687.04     95.43 o 
 -15   1   2     4500.24     3991.37    135.67 o 
 -13   1   2     6824.20     6395.05     86.58 o 
 -11   1   2    19511.82    20596.07    537.19 o 
  -9   1   2      469.52      665.68     34.61 o 
  -7   1   2      511.85      763.62     44.28 o 
  -5   1   2      502.23      607.04     80.31 o 
  -3   1   2      340.78      343.92     31.35 o 
  -1   1   2    11324.62    15185.38    513.30 o 
   1   1   2    65339.53    61349.68    662.88 o 
   3   1   2     7755.64     6924.37     58.82 o 
   5   1   2     6464.93     5791.19    112.74 o 
   7   1   2     2069.19     1938.68     76.82 o 
   9   1   2      599.37      709.18     46.33 o 
  11   1   2     1930.62     1870.67    187.31 o 
  13   1   2       82.24      144.04     39.65 o 
  15   1   2       69.43      115.33     46.68 o 
  17   1   2       17.76      -20.64     46.44 o 
  19   1   2     1795.02     1576.23    111.38 o 
  21   1   2       16.92       26.12     68.77 o 
  23   1   2        5.57      -70.14     72.30 o 
  25   1   2        0.77       38.37     83.85 o 
 -26   2   2     1656.30     1469.80    208.64 o 
 -24   2   2     2124.78     1708.75    103.68 o 
 -22   2   2     1260.67     1149.95     80.00 o 
 -20   2   2     1671.90     1531.50     91.76 o 
 -18   2   2      134.54       50.89     44.89 o 
 -16   2   2      967.89      988.04    188.94 o 
 -14   2   2     5335.23     4695.73    278.73 o 
 -12   2   2     9169.91     8725.74    577.33 o 
 -10   2   2    30099.34    34162.04   1343.51 o 
  -8   2   2    66038.10    73053.35    451.99 o 
  -6   2   2    29141.72    26181.31   1004.86 o 
  -4   2   2    20700.96    18976.75    916.66 o 
  -2   2   2    33415.96    38690.11   4098.61 o 
   0   2   2      358.68      351.91     33.23 o 
   2   2   2      630.56      711.99     49.39 o 
   4   2   2     4351.90     4227.98    118.99 o 
   6   2   2     8809.40     7810.18    642.18 o 
   8   2   2    40584.34    39999.41    669.08 o 
  10   2   2    25308.70    22784.31    749.48 o 
  12   2   2    10946.79     9495.22    167.99 o 
  14   2   2     8210.29     7341.32    163.31 o 
  16   2   2     5127.01     4750.90    519.49 o 
  18   2   2      721.92      715.98     86.10 o 
  20   2   2       41.55       43.62     52.68 o 
  22   2   2      147.49      102.59     68.37 o 
  24   2   2      416.30      232.71     85.99 o 
 -25   3   2       34.83       36.66     97.93 o 
 -23   3   2      642.98      534.17    100.10 o 
 -21   3   2     2917.61     2778.31    153.16 o 
 -19   3   2     5375.49     6157.61    754.15 o 
 -17   3   2     5722.93     5240.91    235.68 o 
 -15   3   2    12316.91    13046.22    610.82 o 
 -13   3   2    17016.38    19858.65   1032.92 o 
 -11   3   2     9340.54    10582.13    388.25 o 
  -9   3   2     1657.31     1707.70    145.94 o 
  -7   3   2       60.39       64.23     20.79 o 
  -5   3   2     2442.69     2284.77    107.88 o 
  -3   3   2     2247.80     2254.05     63.49 o 
  -1   3   2    11644.50    13073.60    839.24 o 
   1   3   2    15282.85    15731.50    465.70 o 
   3   3   2    12952.32    13447.93   1055.03 o 
   5   3   2    10198.85    10081.40    521.70 o 
   7   3   2     3723.17     3833.55     73.25 o 
   9   3   2      162.12      219.83     33.34 o 
  11   3   2       70.21       80.77     39.54 o 
  13   3   2      161.38      157.18     43.16 o 
  15   3   2       41.51       69.30     43.22 o 
  17   3   2     1209.53     1085.90     86.16 o 
  19   3   2      284.93      265.88     65.79 o 
  21   3   2        3.46        8.64     66.57 o 
  23   3   2       16.24       74.80     70.43 o 
 -22   4   2      410.76      378.43    116.86 o 
 -20   4   2      501.35      629.76    163.23 o 
 -18   4   2       16.23      107.42    100.82 o 
 -16   4   2      277.42      341.22    106.84 o 
 -14   4   2       61.92       27.15     73.78 o 
 -12   4   2      417.27      652.56    102.30 o 
 -10   4   2     1388.91     1483.32     84.91 o 
  -8   4   2     2272.70     2393.75     82.22 o 
  -6   4   2      318.23      380.04     32.16 o 
  -4   4   2     3598.00     3948.57    142.82 o 
  -2   4   2     2648.37     2405.11     62.53 o 
   0   4   2     1797.32     1821.79     47.64 o 
   2   4   2     6248.50     6823.37    153.16 o 
   4   4   2     1884.96     2040.67     98.50 o 
   6   4   2     1392.42     1591.01    165.46 o 
   8   4   2      520.75      587.22     43.72 o 
  10   4   2        0.89       19.82     37.02 o 
  12   4   2       42.82       66.22     44.85 o 
  14   4   2     2085.60     2101.64     90.81 o 
  16   4   2     1257.47     1286.53     79.61 o 
  18   4   2     1077.90      823.78     71.98 o 
  20   4   2      929.54      949.77    128.44 o 
  22   4   2      293.29      362.67    118.22 o 
 -21   5   2     1049.46     1139.02    154.59 o 
 -19   5   2     1438.87     1984.48    181.42 o 
 -17   5   2     2908.77     3706.30    213.01 o 
 -15   5   2     2446.71     3097.44    194.55 o 
 -13   5   2       20.88       45.54     89.68 o 
 -11   5   2      701.81      982.27    116.38 o 
  -9   5   2        2.64       24.26     77.13 o 
  -7   5   2       35.51       13.19     61.38 o 
  -5   5   2     5816.93     6233.91    488.39 o 
  -3   5   2     2200.52     2138.53    112.86 o 
  -1   5   2     2803.61     2694.91    104.14 o 
   1   5   2     3175.28     3063.98     70.75 o 
   3   5   2      833.78      932.05     59.16 o 
   5   5   2      454.80      544.44     49.33 o 
   7   5   2     1767.72     1950.15     73.64 o 
   9   5   2      199.98      267.60     48.33 o 
  11   5   2      539.46      753.87     69.70 o 
  13   5   2     2047.21     2300.73    103.32 o 
  15   5   2       84.53      136.75     94.15 o 
  17   5   2      127.00        8.96    111.12 o 
  19   5   2      102.60       31.65    113.99 o 
 -18   6   2       11.91      -45.95    131.80 o 
 -16   6   2        8.58      -52.97    132.69 o 
 -14   6   2       77.77      122.55    113.83 o 
 -12   6   2       49.19       79.50    103.67 o 
 -10   6   2       93.01      117.18     91.63 o 
  -8   6   2      384.41      288.72     80.22 o 
  -6   6   2      704.67      795.55    137.22 o 
  -4   6   2      310.70      185.27    124.87 o 
  -2   6   2      452.68      460.81    193.83 o 
   0   6   2      563.28      507.96     77.75 o 
   2   6   2      739.51      746.93     41.02 o 
   4   6   2     1084.56     1309.25    120.19 o 
   6   6   2     2841.67     3210.00    126.70 o 
   8   6   2     1509.07     1895.97    105.19 o 
  10   6   2      708.08      824.33    112.75 o 
  12   6   2       79.16      100.83    104.40 o 
  14   6   2       44.78      111.58    113.77 o 
  16   6   2      155.55       40.62    132.67 o 
 -11   7   2      211.48      275.26    108.18 o 
  -9   7   2      502.94      547.83    241.62 o 
  -7   7   2      499.28      430.76    431.84 o 
  -5   7   2      537.86      660.01    283.65 o 
  -3   7   2      193.93      226.57     59.16 o 
  -1   7   2      223.43      248.15     83.80 o 
   1   7   2       30.12       32.35     75.47 o 
   3   7   2        6.55        8.13     72.38 o 
   5   7   2      303.77      410.21    206.33 o 
   7   7   2      119.94      302.98    178.11 o 
   9   7   2      465.09      540.54    104.19 o 
 -27   1   3     2169.47     1912.55    164.61 o 
 -25   1   3      334.35      406.13     91.47 o 
 -23   1   3        4.52      -12.48     56.36 o 
 -21   1   3      845.88      992.78     87.01 o 
 -19   1   3      913.75     1045.95    122.87 o 
 -17   1   3    30165.11    30615.07    639.76 o 
 -15   1   3    26604.96    27095.74   1073.88 o 
 -13   1   3    38373.66    34698.34    732.06 o 
 -11   1   3    69940.37    69081.50    759.33 o 
  -9   1   3    45357.60    46798.66   2302.13 o 
  -7   1   3     3921.08     4042.11    131.25 o 
  -5   1   3     2990.10     3243.95    175.61 o 
  -3   1   3      518.53      605.85     35.45 o 
  -1   1   3     7264.24     6755.55    141.94 o 
   1   1   3   173663.02   141964.36   3078.44 o 
   3   1   3    33819.76    28446.91    430.08 o 
   5   1   3    60436.44    53330.57    654.13 o 
   7   1   3    62061.63    51556.04    716.57 o 
   9   1   3    14886.66    12945.32    737.85 o 
  11   1   3     5930.83     5364.47    488.73 o 
  13   1   3     1689.69     1506.58    110.58 o 
  15   1   3       95.96      120.34     44.16 o 
  17   1   3     1036.02     1243.64    114.16 o 
  19   1   3     4158.59     4276.59    727.38 o 
  21   1   3      620.85      519.96    171.20 o 
  23   1   3     1412.11     1304.85    248.90 o 
  25   1   3      759.09      765.21    106.65 o 
 -26   2   3      278.29      255.73    180.25 o 
 -24   2   3      283.28      284.75    108.20 o 
 -22   2   3      218.74      214.15     63.50 o 
 -20   2   3     2021.85     1947.44    167.72 o 
 -18   2   3       93.00       22.57     46.04 o 
 -16   2   3      449.16      511.90     42.14 o 
 -14   2   3      321.17      356.62     36.58 o 
 -12   2   3       46.65       80.99     26.87 o 
 -10   2   3    14716.68    17067.12    776.15 o 
  -8   2   3    12783.67    14896.46    436.87 o 
  -6   2   3    19580.48    22223.69    349.48 o 
  -4   2   3    18342.25    22509.67   1938.56 o 
  -2   2   3    33277.01    35895.79   2701.80 o 
   0   2   3      334.10      325.18     33.91 o 
   2   2   3      645.78      731.03     74.71 o 
   4   2   3      315.81      396.29     31.58 o 
   6   2   3     1337.81     1206.50     51.45 o 
   8   2   3    18819.12    18483.20    424.37 o 
  10   2   3    14471.23    12628.43    373.83 o 
  12   2   3    10880.35    10889.64    435.48 o 
  14   2   3     7346.49     6252.85    365.02 o 
  16   2   3     4122.55     4241.82    331.88 o 
  18   2   3     1141.32     1177.87     73.41 o 
  20   2   3      376.07      414.74     67.57 o 
  22   2   3        3.30       37.89     78.79 o 
  24   2   3      249.66      334.19     84.92 o 
 -25   3   3       57.25       43.65    100.82 o 
 -23   3   3      299.42      275.84     91.57 o 
 -21   3   3     2708.26     2710.16    158.24 o 
 -19   3   3     1896.87     1959.71    140.50 o 
 -17   3   3     3863.03     3830.84    308.12 o 
 -15   3   3     4702.65     4782.23    126.91 o 
 -13   3   3     1807.95     2427.22    122.39 o 
 -11   3   3     1264.71     1358.07    148.91 o 
  -9   3   3     1323.32     1702.57    150.88 o 
  -7   3   3        8.78       31.13     17.59 o 
  -5   3   3     1583.32     1662.91     47.95 o 
  -3   3   3    17953.89    19258.21   1191.73 o 
  -1   3   3     1593.42     1399.72    131.44 o 
   1   3   3    15689.21    15827.47    867.93 o 
   3   3   3     8817.28     9176.20    517.45 o 
   5   3   3     8157.86     7543.16    680.33 o 
   7   3   3     4205.06     3920.27    152.25 o 
   9   3   3     2396.72     2072.27    104.65 o 
  11   3   3      143.55       69.78     39.26 o 
  13   3   3       72.02      115.39     42.55 o 
  15   3   3     1275.49     1263.57     87.77 o 
  17   3   3       46.72       60.62     51.59 o 
  19   3   3     1565.15     1209.06    129.60 o 
  21   3   3      538.93      509.95     79.66 o 
  23   3   3      717.43      623.85    226.43 o 
 -24   4   3      148.93       78.24    116.76 o 
 -22   4   3      436.16      202.98    115.82 o 
 -20   4   3      686.96      640.31    114.52 o 
 -18   4   3      993.90      758.97    113.60 o 
 -16   4   3       22.49       64.91     98.24 o 
 -14   4   3      724.81      950.08    111.07 o 
 -12   4   3        4.38       40.63     80.97 o 
 -10   4   3     3281.70     3262.21    135.04 o 
  -8   4   3     5349.32     5913.11    153.76 o 
  -6   4   3     7547.74     7365.10    201.64 o 
  -4   4   3     7239.73     7353.37    171.66 o 
  -2   4   3    11228.10    11045.60    533.90 o 
   0   4   3     6947.25     6979.56    341.24 o 
   2   4   3      443.72      441.71     35.52 o 
   4   4   3     2451.07     2978.71    207.58 o 
   6   4   3     1434.91     1599.48    126.78 o 
   8   4   3     4919.25     5510.94    214.55 o 
  10   4   3     6298.96     6534.97    145.12 o 
  12   4   3     5156.07     5463.49    205.86 o 
  14   4   3     3468.14     3444.78    152.16 o 
  16   4   3     4967.18     4807.02    120.45 o 
  18   4   3     1555.35     1405.42    183.63 o 
  20   4   3      234.88      205.79     79.39 o 
 -21   5   3     1146.68     1282.24    155.51 o 
 -19   5   3      469.16      524.70    124.48 o 
 -17   5   3       89.34      160.81    116.69 o 
 -15   5   3      310.57      316.19    112.31 o 
 -13   5   3      105.19      265.31    101.05 o 
 -11   5   3     3563.68     4187.50    197.74 o 
  -9   5   3     2663.68     2829.47    143.66 o 
  -7   5   3     1590.82     1669.77    169.21 o 
  -5   5   3     6019.51     5737.92    756.30 o 
  -3   5   3     2250.53     2007.85    192.45 o 
  -1   5   3      640.23      642.85     38.57 o 
   1   5   3      356.40      398.78     32.38 o 
   3   5   3      163.77      140.35     40.38 o 
   5   5   3      143.20      110.11     43.12 o 
   7   5   3      991.40     1183.75    103.67 o 
   9   5   3       16.41       11.19     46.09 o 
  11   5   3       39.45      164.37     58.26 o 
  13   5   3      480.60      550.91     67.05 o 
  15   5   3      140.55      211.73     65.39 o 
  17   5   3      116.69      162.96    104.42 o 
  19   5   3      174.92        2.30    177.65 o 
 -18   6   3      617.02      548.58    135.70 o 
 -16   6   3      757.44     1021.80    153.90 o 
 -14   6   3      318.04      535.77    128.84 o 
 -12   6   3      406.18      415.92    109.31 o 
 -10   6   3      159.73      162.47     91.74 o 
  -8   6   3      375.68      414.77    117.82 o 
  -6   6   3       36.88       41.72     66.70 o 
  -4   6   3     1168.11     1083.70    154.25 o 
  -2   6   3      722.81      770.13     59.22 o 
   0   6   3     1996.38     1933.87    111.55 o 
   2   6   3     1091.25     1184.28     84.53 o 
   4   6   3      110.16      135.89     45.06 o 
   6   6   3      491.84      557.49     55.05 o 
   8   6   3       19.79       75.31     51.22 o 
  10   6   3      193.41      227.23     83.97 o 
  12   6   3       52.51      107.37     97.72 o 
  14   6   3     1091.40     1170.96    147.27 o 
 -13   7   3      423.91      364.80    125.64 o 
 -11   7   3      783.40      852.11    347.32 o 
  -9   7   3      994.15      924.05    114.75 o 
  -7   7   3      405.73      463.18     91.34 o 
  -5   7   3      199.29      187.74     72.28 o 
  -3   7   3      289.27      252.86     59.17 o 
  -1   7   3       25.27       12.01     43.84 o 
   1   7   3       61.62      132.48     79.00 o 
   3   7   3       11.88       54.29     82.72 o 
   5   7   3      221.81      393.33     92.16 o 
   7   7   3       10.91       32.68    189.00 o 
   9   7   3       35.71      -46.18    181.48 o 
 -28   0   4      155.50       -7.36    129.94 o 
 -26   0   4     1035.33      894.83    137.45 o 
 -24   0   4      822.21      736.67    126.72 o 
 -22   0   4     1313.96     1524.41    202.88 o 
 -20   0   4       68.76       82.63     66.62 o 
 -18   0   4    13923.32    14045.13   1551.03 o 
 -16   0   4     2332.89     1992.59    268.92 o 
 -14   0   4     3307.94     2813.85    110.07 o 
 -12   0   4    14295.99    14422.89    602.28 o 
 -10   0   4     1176.59     1544.06     76.35 o 
  -8   0   4     8091.82    10872.18    123.73 o 
  -6   0   4      858.04     1308.26    181.79 o 
  -4   0   4      363.38      439.32     98.26 o 
  -2   0   4     1424.49     1198.09     27.85 o 
   0   0   4   282733.12   240977.08   1438.82 o 
   2   0   4     1253.86     1414.75    190.84 o 
   4   0   4    19657.65    19263.57    901.50 o 
   6   0   4    14758.77    14946.56    221.06 o 
   8   0   4      592.73      550.58     72.72 o 
  10   0   4      193.92      184.94     37.75 o 
  12   0   4      451.67      425.12     44.95 o 
  14   0   4     1525.20     1486.53    144.51 o 
  16   0   4     4229.20     3856.22    181.48 o 
  18   0   4     9405.72     8880.03    257.11 o 
  20   0   4       73.17       81.46    104.32 o 
  22   0   4     1255.11     1238.92    153.25 o 
  24   0   4      365.43      231.19    117.36 o 
 -27   1   4      585.00      515.30    150.95 o 
 -25   1   4     2187.35     1878.63    133.43 o 
 -23   1   4     1822.72     1842.76    117.30 o 
 -21   1   4     1351.49     1381.66     88.07 o 
 -19   1   4       87.51       73.61     43.25 o 
 -17   1   4     3807.37     3783.10    177.23 o 
 -15   1   4       47.35       37.69     34.21 o 
 -13   1   4     5130.09     5364.91    137.15 o 
 -11   1   4    19027.92    21769.38    451.00 o 
  -9   1   4     5930.94     5857.40    225.46 o 
  -7   1   4    19106.80    21936.22    112.40 o 
  -5   1   4    10113.01    11026.27    594.32 o 
  -3   1   4    10472.37    10369.87    437.18 o 
  -1   1   4    10609.31    10365.31    436.20 o 
   1   1   4     5426.30     5164.19    276.26 o 
   3   1   4     4884.69     4315.67    176.60 o 
   5   1   4     6767.88     6475.39    267.75 o 
   7   1   4     9166.29     8574.90    508.68 o 
   9   1   4      414.24      346.33     40.87 o 
  11   1   4     2999.42     2836.15    124.31 o 
  13   1   4     1731.33     1839.82    198.91 o 
  15   1   4     1573.41     1591.23    210.61 o 
  17   1   4      612.11      655.29    122.73 o 
  19   1   4      281.81      261.86     75.12 o 
  21   1   4       45.99       60.39     70.58 o 
  23   1   4       30.10       57.81     75.32 o 
 -26   2   4        9.59       -4.85     95.92 o 
 -24   2   4       29.68      -15.47     83.56 o 
 -22   2   4      448.65      269.74     97.18 o 
 -20   2   4      702.43      693.02     67.84 o 
 -18   2   4     1309.11     1356.77     80.75 o 
 -16   2   4     3287.96     3147.64     79.69 o 
 -14   2   4     4144.68     3812.18    248.99 o 
 -12   2   4     4394.26     4344.15    189.09 o 
 -10   2   4     8771.80    10855.48    144.21 o 
  -8   2   4      195.64      187.94     21.53 o 
  -6   2   4       48.15       51.05     14.91 o 
  -4   2   4     1324.56     1758.44    129.42 o 
  -2   2   4     2469.45     2817.89    279.12 o 
   0   2   4     4306.28     4012.78    152.14 o 
   2   2   4    13926.18    13346.22    252.93 o 
   4   2   4    12987.24    12103.08    174.73 o 
   6   2   4    10375.80    10468.54    323.37 o 
   8   2   4     3464.84     3251.10     95.33 o 
  10   2   4      165.04      174.83     40.00 o 
  12   2   4     1151.73     1178.58     65.39 o 
  14   2   4       28.31       22.69     35.78 o 
  16   2   4      518.18      442.75     57.77 o 
  18   2   4      329.44      332.13     59.72 o 
  20   2   4      773.18      598.32    263.48 o 
  22   2   4      548.35      499.05     94.98 o 
 -25   3   4     5066.22     4949.74    201.55 o 
 -23   3   4     5636.46     5223.63    574.13 o 
 -21   3   4     2906.05     2907.14    160.98 o 
 -19   3   4     3354.90     3463.33    159.71 o 
 -17   3   4     2275.50     2506.81    147.35 o 
 -15   3   4     3060.46     3695.11    268.00 o 
 -13   3   4     8033.58     9104.77    105.60 o 
 -11   3   4    21328.50    25918.15    654.59 o 
  -9   3   4    18399.37    18596.20    265.66 o 
  -7   3   4    63696.82    65667.03   1287.12 o 
  -5   3   4    32785.97    33622.03   1167.14 o 
  -3   3   4     8388.83     8306.54    595.38 o 
  -1   3   4    14274.37    16328.47   1240.54 o 
   1   3   4     3630.28     4059.19    136.89 o 
   3   3   4    11989.87    11677.42    927.11 o 
   5   3   4    10309.43    10543.04    115.08 o 
   7   3   4     9184.61     8773.77    356.69 o 
   9   3   4     6420.71     6187.70    108.31 o 
  11   3   4    14484.26    15929.22    151.50 o 
  13   3   4     3829.65     3729.27    101.46 o 
  15   3   4      768.55      683.99    102.13 o 
  17   3   4      550.08      489.59     60.19 o 
  19   3   4        3.40      -23.43     62.68 o 
  21   3   4      515.85      553.39     83.01 o 
 -24   4   4      608.66      691.79    120.16 o 
 -22   4   4        9.11       46.17    101.16 o 
 -20   4   4       78.97       57.80     92.11 o 
 -18   4   4      832.26      792.82    172.05 o 
 -16   4   4      661.95      704.58    100.38 o 
 -14   4   4      856.35      950.48    113.37 o 
 -12   4   4     7856.91     7887.98    318.86 o 
 -10   4   4     5396.26     6217.20    171.97 o 
  -8   4   4     7917.75     8629.83    459.30 o 
  -6   4   4     3380.06     3241.81    254.30 o 
  -4   4   4     1368.29     1148.37     59.92 o 
  -2   4   4     2513.84     2684.82    331.11 o 
   0   4   4      280.71      279.86     36.01 o 
   2   4   4       18.83       30.59     26.79 o 
   4   4   4      418.42      510.15     42.51 o 
   6   4   4     7552.45     8236.75    466.69 o 
   8   4   4     1823.69     2034.62     81.47 o 
  10   4   4     4831.86     5193.43    139.42 o 
  12   4   4     1566.74     1948.67    129.20 o 
  14   4   4     1998.06     2140.44     91.80 o 
  16   4   4     2206.33     2043.07    100.19 o 
  18   4   4      207.23      289.63     66.10 o 
  20   4   4        3.59       31.15     80.40 o 
 -21   5   4     1210.86     1147.02    142.81 o 
 -19   5   4      345.66      293.89    122.24 o 
 -17   5   4       20.85       -7.89    103.05 o 
 -15   5   4      477.57      429.62     95.38 o 
 -13   5   4     3327.93     3822.47    175.87 o 
 -11   5   4     3573.31     4497.92    540.07 o 
  -9   5   4     3734.51     4164.31    775.71 o 
  -7   5   4     9611.85     8576.03    390.42 o 
  -5   5   4     6934.56     6257.73    471.27 o 
  -3   5   4     2738.77     2215.70    145.74 o 
  -1   5   4       50.46       65.15     27.33 o 
   1   5   4      332.40      323.25     33.33 o 
   3   5   4      952.20     1097.78     69.93 o 
   5   5   4     1747.90     1989.23    102.87 o 
   7   5   4     3233.48     3672.74    201.88 o 
   9   5   4     2721.21     3007.07    133.88 o 
  11   5   4     3733.89     4198.46    116.68 o 
  13   5   4      383.94      434.17     70.25 o 
  15   5   4      157.15       76.07     65.81 o 
  17   5   4       38.02       62.09     81.56 o 
 -18   6   4       51.10      153.73    141.94 o 
 -16   6   4      600.64      630.40    125.63 o 
 -14   6   4      542.01      575.92    136.36 o 
 -12   6   4      532.44      600.41    242.77 o 
 -10   6   4      690.61      877.95    190.61 o 
  -8   6   4      876.94      899.27    285.03 o 
  -6   6   4     4079.02     3640.38    271.76 o 
  -4   6   4      741.50      825.81    117.43 o 
  -2   6   4      581.15      493.16     51.48 o 
   0   6   4      643.95      693.57     52.66 o 
   2   6   4      136.25      119.12     53.95 o 
   4   6   4        1.05       13.81     56.17 o 
   6   6   4       72.99      184.58     50.49 o 
   8   6   4      449.17      481.63     63.92 o 
  10   6   4     1390.80     1653.74     88.41 o 
  12   6   4     2055.17     2451.88    140.86 o 
  14   6   4      485.71      538.77    124.51 o 
 -13   7   4      127.94      162.99    109.07 o 
 -11   7   4      210.09      224.77     88.86 o 
  -9   7   4      290.50      361.02    103.55 o 
  -7   7   4      154.32      118.33     79.25 o 
  -5   7   4       69.39       55.46     49.69 o 
  -3   7   4       25.86        4.51     45.44 o 
  -1   7   4        3.67        1.04     46.78 o 
   1   7   4       84.19       91.95     58.12 o 
   3   7   4      423.74      525.68     99.73 o 
   5   7   4       91.37      134.27     90.04 o 
   7   7   4      320.11      326.89     96.83 o 
   9   7   4      182.89      325.69    192.37 o 
 -27   1   5     2202.79     2570.66    252.97 o 
 -25   1   5     7200.79     6833.35    203.24 o 
 -23   1   5    13005.98    12387.26    538.87 o 
 -21   1   5    13074.44    12300.34    473.95 o 
 -19   1   5    30350.42    29314.77    252.25 o 
 -17   1   5    21343.35    21656.16    566.32 o 
 -15   1   5     7110.97     7514.90    204.86 o 
 -13   1   5     1336.42     1419.19     79.51 o 
 -11   1   5     1334.69     1179.53     52.71 o 
  -9   1   5    42940.21    49921.37   1335.97 o 
  -7   1   5    83488.95    93793.53   1820.87 o 
  -5   1   5   116489.23   107517.70   1486.83 o 
  -3   1   5   119156.61   110298.05   1154.36 o 
  -1   1   5   235082.56   218129.78   1845.27 o 
   1   1   5    28773.50    27821.21    554.02 o 
   3   1   5    13361.52    12662.06    141.04 o 
   5   1   5      634.24      558.39     38.53 o 
   7   1   5      431.86      416.72     37.63 o 
   9   1   5    14537.48    13878.67   1453.16 o 
  11   1   5    15863.97    13403.71    513.01 o 
  13   1   5    16269.59    16435.25    169.89 o 
  15   1   5    13513.99    12419.37    412.73 o 
  17   1   5     8690.16     6807.01    215.23 o 
  19   1   5     1245.94     1154.04    191.15 o 
  21   1   5     1319.30     1165.66    197.05 o 
  23   1   5      197.58      165.20     74.45 o 
 -26   2   5      610.13      546.16    102.29 o 
 -24   2   5     1243.61     1112.26    126.56 o 
 -22   2   5      967.35     1108.97    268.08 o 
 -20   2   5      155.02      144.34     77.94 o 
 -18   2   5     1141.31     1311.27     68.11 o 
 -16   2   5      135.93      159.59     40.40 o 
 -14   2   5      263.96      291.96     35.39 o 
 -12   2   5      230.68      209.50     30.20 o 
 -10   2   5     6361.15     7345.19    136.95 o 
  -8   2   5       24.99       67.84     58.02 o 
  -6   2   5     3725.78     3498.46    282.43 o 
  -4   2   5     1601.33     1370.97    116.26 o 
  -2   2   5     8058.37     8369.34    464.20 o 
   0   2   5     8067.86     7847.85    670.48 o 
   2   2   5     5004.18     4518.48    152.12 o 
   4   2   5     5155.28     4667.54     89.37 o 
   6   2   5     2356.46     2176.51     95.65 o 
   8   2   5       44.18       87.27     36.72 o 
  10   2   5     1875.24     1746.74     82.34 o 
  12   2   5      128.44      172.72     38.25 o 
  14   2   5      270.67      293.72     66.34 o 
  16   2   5     1856.32     1878.99    110.24 o 
  18   2   5      477.71      531.19     81.41 o 
  20   2   5      629.19      578.75    161.16 o 
  22   2   5      508.11      416.18    117.13 o 
 -25   3   5     1638.13     1641.62    390.04 o 
 -23   3   5     1453.50     1366.50    124.44 o 
 -21   3   5     2456.16     2619.10    239.16 o 
 -19   3   5     1470.77     1543.09    124.96 o 
 -17   3   5      715.99      719.76     90.26 o 
 -15   3   5        2.34       65.04     48.42 o 
 -13   3   5       11.83       39.23     45.04 o 
 -11   3   5      542.62      552.42     60.31 o 
  -9   3   5     5735.88     5932.70    125.20 o 
  -7   3   5    16371.36    17126.48    717.93 o 
  -5   3   5     7527.17     8470.67    636.81 o 
  -3   3   5    13014.54    14000.04   1628.55 o 
  -1   3   5     6877.11     6685.49    309.11 o 
   1   3   5     4690.42     4423.77    303.35 o 
   3   3   5     2082.12     1837.92    154.40 o 
   5   3   5     1634.11     1549.21     60.78 o 
   7   3   5      128.44      177.04     38.09 o 
   9   3   5     2750.73     2614.49     85.16 o 
  11   3   5     1790.41     1810.44    115.73 o 
  13   3   5     1025.01      974.98     63.23 o 
  15   3   5     1692.86     1503.77     84.13 o 
  17   3   5     1640.73     1423.11     86.32 o 
  19   3   5      605.94      467.31     74.31 o 
  21   3   5      302.06      202.49    101.48 o 
 -24   4   5      154.70      262.89    123.47 o 
 -22   4   5      142.03       64.72    109.15 o 
 -20   4   5        1.20        1.85     99.40 o 
 -18   4   5       21.79       -6.33     84.16 o 
 -16   4   5        0.53        2.12     91.27 o 
 -14   4   5      711.70      663.96     88.80 o 
 -12   4   5      549.72      514.95     76.08 o 
 -10   4   5      744.60      731.72     75.26 o 
  -8   4   5       64.44       28.05     50.43 o 
  -6   4   5       35.02       39.87     47.57 o 
  -4   4   5      558.98      557.22    124.26 o 
  -2   4   5      185.11      162.25     26.32 o 
   0   4   5      519.10      505.94     29.96 o 
   2   4   5      873.28      997.46     61.07 o 
   4   4   5     2383.21     2690.16    126.77 o 
   6   4   5     3693.87     3749.70    143.64 o 
   8   4   5       61.45       71.66     45.62 o 
  10   4   5     1018.94     1166.88     75.10 o 
  12   4   5      389.43      378.87     52.62 o 
  14   4   5        1.43      -18.32     56.77 o 
  16   4   5       35.87       86.76     60.36 o 
  18   4   5      185.64       88.91     62.34 o 
  20   4   5      216.30      186.48    113.53 o 
 -21   5   5      108.65       96.29    115.82 o 
 -19   5   5      513.17      582.72    121.43 o 
 -17   5   5     1310.82     1260.76    235.71 o 
 -15   5   5       37.64       97.16    105.47 o 
 -13   5   5      866.17      773.26    135.38 o 
 -11   5   5      281.30      338.21     90.28 o 
  -9   5   5       73.62      136.74     69.46 o 
  -7   5   5      121.19       69.04     54.21 o 
  -5   5   5     1388.58     1284.10    120.27 o 
  -3   5   5      262.30      290.87     38.05 o 
  -1   5   5      898.51      866.53     45.99 o 
   1   5   5      142.24      171.72     40.63 o 
   3   5   5      552.77      557.83     62.22 o 
   5   5   5      705.64      870.39     97.00 o 
   7   5   5      329.94      347.64     57.21 o 
   9   5   5      114.00      166.14     59.35 o 
  11   5   5       39.70       92.64     57.10 o 
  13   5   5      367.30      551.92     68.86 o 
  15   5   5      130.60      112.64     63.47 o 
  17   5   5        0.33       28.50     73.01 o 
 -18   6   5      252.31      248.71    152.72 o 
 -16   6   5      483.06      519.35    124.61 o 
 -14   6   5       40.32       69.79     93.77 o 
 -12   6   5      103.32       37.80     76.86 o 
 -10   6   5       64.82       78.32     87.01 o 
  -8   6   5      241.83      138.01     70.39 o 
  -6   6   5      153.54       84.35     62.44 o 
  -4   6   5     2073.58     1957.06    140.01 o 
  -2   6   5      178.07      213.02     43.80 o 
   0   6   5      197.31      195.05     44.04 o 
   2   6   5      255.79      270.34     60.22 o 
   4   6   5       27.15       13.21     58.16 o 
   6   6   5      190.67      275.89     75.52 o 
   8   6   5      161.25      209.51     67.40 o 
  10   6   5      248.55      289.40     71.08 o 
  12   6   5      561.86      726.55     81.54 o 
 -13   7   5      342.14      220.45    118.58 o 
 -11   7   5       15.08       77.73     80.96 o 
  -9   7   5       30.35       42.45     84.12 o 
  -7   7   5      370.93      306.62    247.75 o 
  -5   7   5      123.27      146.93     61.39 o 
  -3   7   5      559.02      587.72     58.80 o 
  -1   7   5      231.99      261.34     49.46 o 
   1   7   5       50.47       62.09     61.07 o 
   3   7   5       14.37      -19.47     64.13 o 
   5   7   5       51.77       36.97     85.00 o 
   7   7   5      269.67      334.67    102.03 o 
 -26   0   6     1005.24      786.06    136.38 o 
 -24   0   6     2504.57     2318.77    304.44 o 
 -22   0   6     3663.46     3725.28    294.47 o 
 -20   0   6      491.97      324.18     72.68 o 
 -18   0   6       22.00      -41.76     56.06 o 
 -16   0   6       38.77        8.87     47.05 o 
 -14   0   6      636.93      852.89     64.97 o 
 -12   0   6      176.34      160.76     87.44 o 
 -10   0   6    15991.02    22716.68    784.68 o 
  -8   0   6     6691.97     9481.39    202.04 o 
  -6   0   6     7673.05     9236.02    146.81 o 
  -4   0   6     2290.88     1955.00     47.76 o 
  -2   0   6     8809.36     9303.52    203.92 o 
   0   0   6     8661.77     7514.34    277.49 o 
   2   0   6     1294.45     1175.01     42.08 o 
   4   0   6      700.21      775.13     67.27 o 
   6   0   6     2201.18     1977.72     87.71 o 
   8   0   6     3145.10     2902.79    132.85 o 
  10   0   6       52.33       13.19     63.97 o 
  12   0   6        6.24      -69.19     69.19 o 
  14   0   6      121.44       98.18     88.52 o 
  16   0   6       69.06      105.39     95.57 o 
  18   0   6     2018.86     1826.94    169.06 o 
  20   0   6      128.42       78.85     91.89 o 
  22   0   6        0.32     -104.47    104.47 o 
 -27   1   6        1.56       47.10    136.99 o 
 -25   1   6       73.66      167.13     94.68 o 
 -23   1   6      276.55      180.78     79.62 o 
 -21   1   6     2836.84     2657.49    154.53 o 
 -19   1   6     1097.23     1145.29     63.15 o 
 -17   1   6     7781.50     7419.57    390.04 o 
 -15   1   6     3825.18     3612.25    118.40 o 
 -13   1   6     5454.01     5674.87    169.52 o 
 -11   1   6    11147.33    14358.63    474.30 o 
  -9   1   6      277.51      423.59     66.19 o 
  -7   1   6      834.47     1074.04    151.88 o 
  -5   1   6     5443.14     5828.64    256.28 o 
  -3   1   6    14729.59    14212.50    244.34 o 
  -1   1   6      106.33      151.39     14.86 o 
   1   1   6    45199.56    45591.25   1155.47 o 
   3   1   6     7206.62     5989.28    272.02 o 
   5   1   6     5575.75     4542.97    523.16 o 
   7   1   6     1076.71     1153.25    117.86 o 
   9   1   6       62.28       55.21     35.80 o 
  11   1   6        5.23      -16.16     40.17 o 
  13   1   6      834.91      746.47     51.20 o 
  15   1   6      951.73     1100.78    246.99 o 
  17   1   6      315.82      505.63    124.72 o 
  19   1   6     1906.71     1945.28    320.39 o 
  21   1   6       75.30      109.49     72.62 o 
 -26   2   6      187.12      183.52     97.31 o 
 -24   2   6       99.46       18.78     85.90 o 
 -22   2   6      233.83      167.66     86.49 o 
 -20   2   6     1247.44     1181.89    223.90 o 
 -18   2   6      312.20      305.37     63.03 o 
 -16   2   6     1403.49     1572.26    238.79 o 
 -14   2   6     3142.10     3328.28     93.29 o 
 -12   2   6     3420.56     3581.43    129.84 o 
 -10   2   6     1313.71     1090.53     51.45 o 
  -8   2   6      440.19      294.60     30.80 o 
  -6   2   6     2190.45     2146.03     98.93 o 
  -4   2   6      265.52      240.42     25.03 o 
  -2   2   6     6807.43     7305.54    320.25 o 
   0   2   6     1117.72     1279.98     88.88 o 
   2   2   6     3797.04     3799.52    117.36 o 
   4   2   6     3184.36     3137.87     84.34 o 
   6   2   6     3254.30     2887.15    147.17 o 
   8   2   6       74.86       55.77     38.68 o 
  10   2   6      244.89      219.27     51.17 o 
  12   2   6      597.43      587.91    150.40 o 
  14   2   6        2.17      -22.20     38.53 o 
  16   2   6      402.55      444.96     57.18 o 
  18   2   6       10.37        7.85     77.04 o 
  20   2   6      147.22      122.27     84.52 o 
  22   2   6       63.90      150.13     89.35 o 
 -25   3   6       13.02       36.82    102.73 o 
 -23   3   6      611.94      452.01    114.27 o 
 -21   3   6     4657.56     4969.68    370.79 o 
 -19   3   6    10729.23    11707.43    436.22 o 
 -17   3   6    10342.93    11657.83    227.26 o 
 -15   3   6    12222.11    13242.02    161.60 o 
 -13   3   6    21520.90    21589.94    237.23 o 
 -11   3   6     6474.91     6770.73    532.20 o 
  -9   3   6     1703.27     1915.06    210.35 o 
  -7   3   6      726.94      521.26     89.82 o 
  -5   3   6     8374.41     8261.70    958.61 o 
  -3   3   6    22456.41    20365.66   3782.66 o 
  -1   3   6    34920.35    33361.59   2494.38 o 
   1   3   6    22992.29    22557.29    682.83 o 
   3   3   6    18998.78    17829.17    445.17 o 
   5   3   6    19658.47    19969.93    771.62 o 
   7   3   6     2692.56     2692.36    141.88 o 
   9   3   6      458.31      452.46     53.20 o 
  11   3   6     1707.25     1648.74     99.54 o 
  13   3   6     1266.20     1260.66     75.83 o 
  15   3   6     2154.96     2368.77    171.45 o 
  17   3   6     3600.77     3308.36    129.98 o 
  19   3   6     1424.94     1421.11    105.38 o 
  21   3   6      758.96      677.59    111.23 o 
 -24   4   6      901.98     1046.88    141.73 o 
 -22   4   6     1725.00     2033.08    177.35 o 
 -20   4   6     2492.89     2551.78    183.32 o 
 -18   4   6     1418.99     1843.75    149.09 o 
 -16   4   6     6100.52     5667.19    208.94 o 
 -14   4   6     2531.06     2639.11    145.08 o 
 -12   4   6     2989.91     3381.40    149.46 o 
 -10   4   6       12.96       17.06     56.59 o 
  -8   4   6       20.09       43.25     51.14 o 
  -6   4   6     1098.25      946.69     72.50 o 
  -4   4   6     2216.16     1814.05    154.79 o 
  -2   4   6     1820.97     1664.01     85.91 o 
   0   4   6     2761.91     2390.85    107.03 o 
   2   4   6    13176.69    15653.64    587.01 o 
   4   4   6     4378.82     4476.71    125.71 o 
   6   4   6     2083.96     2327.78     80.51 o 
   8   4   6      695.45      747.78     62.65 o 
  10   4   6     1361.68     1322.24     87.74 o 
  12   4   6      277.86      218.89     54.68 o 
  14   4   6       48.26       14.08     52.71 o 
  16   4   6       56.54       66.96     62.29 o 
  18   4   6      343.04      401.74     73.93 o 
 -21   5   6      529.31      435.34    120.71 o 
 -19   5   6     2008.34     1475.10    136.29 o 
 -17   5   6     4987.41     5289.99    209.40 o 
 -15   5   6     2877.55     3643.63    304.98 o 
 -13   5   6     1240.74     1273.87    111.77 o 
 -11   5   6     3543.26     3803.09    151.03 o 
  -9   5   6      660.49      616.03     75.35 o 
  -7   5   6        3.83       21.66     54.83 o 
  -5   5   6     1875.75     1489.36    203.88 o 
  -3   5   6     3319.65     3138.06     91.29 o 
  -1   5   6     5803.09     5580.80     91.95 o 
   1   5   6     6895.28     6387.48    438.36 o 
   3   5   6     3141.89     3176.18    109.89 o 
   5   5   6     1235.56     1271.82     77.52 o 
   7   5   6     3187.27     3899.49    111.49 o 
   9   5   6      106.32      123.88     62.92 o 
  11   5   6      163.54      203.72     61.15 o 
  13   5   6      924.59      847.72     75.44 o 
  15   5   6      667.35      769.98    118.93 o 
 -18   6   6     1254.23     1310.12    147.70 o 
 -16   6   6      720.23      968.59    218.68 o 
 -14   6   6      662.71      650.05    186.85 o 
 -12   6   6       36.05       73.80     97.72 o 
 -10   6   6        0.14      -25.42     72.10 o 
  -8   6   6        5.33      -20.25     63.25 o 
  -6   6   6      128.87       85.67     55.08 o 
  -4   6   6     1529.72     1388.13    110.20 o 
  -2   6   6     1015.15      924.50     57.66 o 
   0   6   6     1203.83     1286.91     87.96 o 
   2   6   6      886.49     1005.57     90.66 o 
   4   6   6     1078.63     1184.34     97.95 o 
   6   6   6      747.70      830.15     84.40 o 
   8   6   6      789.18      800.66     93.59 o 
  10   6   6      367.42      337.85     77.19 o 
  12   6   6       41.11       71.06     72.18 o 
 -11   7   6      135.40       67.42     89.56 o 
  -9   7   6       23.82       12.86     85.45 o 
  -7   7   6       40.33       51.58    101.79 o 
  -5   7   6       72.96       92.43     50.71 o 
  -3   7   6       15.57        3.77     47.05 o 
  -1   7   6      110.04      119.08     63.27 o 
   1   7   6      211.15      219.08     74.49 o 
   3   7   6      158.42      131.07     70.33 o 
   5   7   6       31.02       31.03     90.89 o 
   7   7   6      130.25      327.07    139.14 o 
 -27   1   7     2727.99     2398.93    355.68 o 
 -25   1   7     1690.44     1381.46    227.27 o 
 -23   1   7      262.70      184.89     84.50 o 
 -21   1   7     1229.36     1153.44    151.04 o 
 -19   1   7      633.91      637.06     57.27 o 
 -17   1   7    21384.78    23343.73    969.87 o 
 -15   1   7    29910.40    31269.04    785.80 o 
 -13   1   7    42227.13    50197.62   2082.97 o 
 -11   1   7    62637.60    84620.79   3942.64 o 
  -9   1   7    50617.46    69436.03   3424.97 o 
  -7   1   7    31612.37    38201.30   1829.88 o 
  -5   1   7     8239.09     8372.92    322.47 o 
  -3   1   7       42.09       68.17     11.79 o 
  -1   1   7      634.14      540.78     27.43 o 
   1   1   7    37810.57    35894.07    691.56 o 
   3   1   7    25858.54    22877.21    943.38 o 
   5   1   7    37228.22    35857.52   1295.36 o 
   7   1   7    37339.23    34148.52    759.29 o 
   9   1   7    12898.89    10932.05    899.87 o 
  11   1   7    10285.61     7813.23    235.79 o 
  13   1   7     2198.36     1933.68    138.28 o 
  15   1   7      131.79      107.61     69.38 o 
  17   1   7       88.24      117.97     68.84 o 
  19   1   7      656.51      543.38     87.57 o 
  21   1   7      633.76      560.60    144.74 o 
 -26   2   7      257.63      199.34     97.41 o 
 -24   2   7     2198.05     2162.48    164.05 o 
 -22   2   7     3472.40     3033.69    222.98 o 
 -20   2   7     1618.00     1714.36    113.65 o 
 -18   2   7     7882.42     7857.79    340.59 o 
 -16   2   7    14175.08    14704.50    636.65 o 
 -14   2   7     7546.31     8752.32    232.59 o 
 -12   2   7     2405.99     2597.33    257.67 o 
 -10   2   7      140.81      169.82     36.84 o 
  -8   2   7     1379.66     1145.18     69.57 o 
  -6   2   7     1776.57     1510.88     57.39 o 
  -4   2   7      357.49      247.34     25.53 o 
  -2   2   7     1309.28     1202.57     93.32 o 
   0   2   7    22556.10    20500.44    817.47 o 
   2   2   7     5192.72     4950.28    202.41 o 
   4   2   7      818.27      752.49     70.61 o 
   6   2   7      148.48      167.09     39.73 o 
   8   2   7      138.10      121.60     44.50 o 
  10   2   7      423.07      438.24     98.85 o 
  12   2   7       83.58       23.86     50.06 o 
  14   2   7       55.07      -14.80     43.78 o 
  16   2   7      170.80      178.53     55.33 o 
  18   2   7      242.86      337.50     95.11 o 
  20   2   7       51.94        9.46     87.56 o 
 -25   3   7      518.69      521.88    118.85 o 
 -23   3   7      434.44      415.96    112.75 o 
 -21   3   7       15.66       14.09    108.05 o 
 -19   3   7      168.21       64.12     92.99 o 
 -17   3   7     1095.14     1196.26    122.51 o 
 -15   3   7     4196.53     4517.05    295.25 o 
 -13   3   7      915.02      954.42     67.81 o 
 -11   3   7     8584.14     8303.43    437.14 o 
  -9   3   7    13396.41    11762.30    503.77 o 
  -7   3   7     3597.94     2834.93     89.36 o 
  -5   3   7     3310.20     3022.24    453.40 o 
  -3   3   7      102.69       62.19     18.92 o 
  -1   3   7     1509.27     1579.81    130.67 o 
   1   3   7      569.24      624.70     62.04 o 
   3   3   7      938.25     1075.89     73.45 o 
   5   3   7     1189.15     1212.03     80.63 o 
   7   3   7     6744.05     6721.28    247.32 o 
   9   3   7     2745.41     2596.69     96.49 o 
  11   3   7     1037.97      997.47     74.65 o 
  13   3   7     1212.96     1255.51     74.90 o 
  15   3   7      284.30      308.55     59.14 o 
  17   3   7      519.73      456.07     67.67 o 
  19   3   7       14.04      -63.44     92.94 o 
 -24   4   7     1613.53     1630.51    224.67 o 
 -22   4   7     2272.73     2285.56    178.79 o 
 -20   4   7     2587.41     3065.00    483.62 o 
 -18   4   7     2984.43     3401.40    198.59 o 
 -16   4   7     6740.96     6577.35    283.27 o 
 -14   4   7      159.54      246.70     86.67 o 
 -12   4   7      232.24      244.41     74.25 o 
 -10   4   7       17.30        4.98     49.36 o 
  -8   4   7      166.98      112.00     46.63 o 
  -6   4   7     4450.47     3716.60    105.33 o 
  -4   4   7     2461.65     2010.07     84.52 o 
  -2   4   7     1505.62     1330.41     49.93 o 
   0   4   7     2383.52     2384.16    203.15 o 
   2   4   7     2367.47     2550.65    157.17 o 
   4   4   7      689.56      765.40     59.54 o 
   6   4   7      681.04      744.42     58.51 o 
   8   4   7       52.50       47.85     51.26 o 
  10   4   7       19.55       14.03     56.43 o 
  12   4   7      232.34      181.61     66.82 o 
  14   4   7       18.37       -2.06     59.24 o 
  16   4   7        8.73        2.13     66.94 o 
  18   4   7        0.80        3.73     67.78 o 
 -21   5   7      151.65      219.20    138.62 o 
 -19   5   7       28.02      129.35    107.80 o 
 -17   5   7       12.09       24.37    102.77 o 
 -15   5   7      353.43      409.19    103.38 o 
 -13   5   7       72.50       91.20     68.32 o 
 -11   5   7       55.25       39.08     57.23 o 
  -9   5   7        1.27       41.05     52.77 o 
  -7   5   7        4.94        2.77     56.13 o 
  -5   5   7      324.81      246.61     52.73 o 
  -3   5   7     1721.96     1524.09     62.08 o 
  -1   5   7      985.35      907.91     62.12 o 
   1   5   7      999.37     1002.79     77.72 o 
   3   5   7     1089.34     1243.57     89.75 o 
   5   5   7      838.12     1071.71     90.39 o 
   7   5   7      223.33      342.44     65.94 o 
   9   5   7        8.23      -28.26     63.81 o 
  11   5   7       54.02       49.92     67.11 o 
  13   5   7      360.44      497.08     78.69 o 
  15   5   7      512.66      580.15     85.60 o 
 -18   6   7       21.32      102.44    109.56 o 
 -16   6   7        1.45        6.70    109.46 o 
 -14   6   7      190.32      143.38     88.38 o 
 -12   6   7      322.44      209.52     78.56 o 
 -10   6   7      601.23      491.74    217.53 o 
  -8   6   7       20.07       13.12     61.65 o 
  -6   6   7     2636.12     2578.07    147.90 o 
  -4   6   7       43.67       54.49     40.98 o 
  -2   6   7      290.66      257.31     46.59 o 
   0   6   7       37.47       32.45     55.24 o 
   2   6   7       81.08      122.77     61.60 o 
   4   6   7      147.64      148.46     67.99 o 
   6   6   7      173.98      227.73     77.77 o 
   8   6   7      507.41      573.17     94.86 o 
  10   6   7      196.81      305.60     78.86 o 
 -11   7   7      129.68      111.63     82.33 o 
  -9   7   7      234.69      186.28     90.36 o 
  -7   7   7       96.96       99.39     63.29 o 
  -5   7   7      284.60      201.64     52.99 o 
  -3   7   7       10.24      -38.10     49.75 o 
  -1   7   7      165.51      105.57     66.25 o 
   1   7   7      472.71      470.36     78.00 o 
   3   7   7      138.84      242.79     81.57 o 
   5   7   7      623.01      769.53     98.26 o 
 -24   0   8      565.70      722.48    261.25 o 
 -22   0   8     1945.20     1817.05    343.25 o 
 -20   0   8    11904.70    10815.89    549.66 o 
 -18   0   8    21591.69    21861.11    263.07 o 
 -16   0   8    29796.93    30595.83    479.63 o 
 -14   0   8    29080.52    36354.43   1266.23 o 
 -12   0   8    16864.25    23479.98    221.12 o 
 -10   0   8    37163.50    59631.44    455.78 o 
  -8   0   8      699.80      884.52     94.12 o 
  -6   0   8     1640.83     1708.67     67.76 o 
  -4   0   8     4455.38     4315.69    123.05 o 
  -2   0   8    37673.34    33675.11    793.06 o 
   0   0   8    24928.24    20796.80   1070.43 o 
   2   0   8    28435.21    26082.91    351.86 o 
   4   0   8    16868.65    17011.61    507.63 o 
   6   0   8    10293.75     9986.58    237.17 o 
   8   0   8     5888.91     6225.46    208.94 o 
  10   0   8      287.93      275.37     84.99 o 
  12   0   8       63.56        9.36     82.84 o 
  14   0   8       96.77       24.70     70.11 o 
  16   0   8     1319.71     1283.26    159.39 o 
  18   0   8      499.56      481.24    110.91 o 
  20   0   8      491.76      612.10    129.94 o 
 -27   1   8      340.98      281.94    120.58 o 
 -25   1   8      680.50      665.67    103.88 o 
 -23   1   8       50.69       33.77     69.96 o 
 -21   1   8       88.07       75.84     65.68 o 
 -19   1   8      414.86      469.88     67.71 o 
 -17   1   8      117.20       97.50     42.44 o 
 -15   1   8      302.12      350.22     46.23 o 
 -13   1   8     2045.36     2612.06    155.01 o 
 -11   1   8    14697.60    23152.57   1892.59 o 
  -9   1   8     4348.66     5265.77    532.31 o 
  -7   1   8     3147.29     3332.21    193.08 o 
  -5   1   8      942.52      900.68     43.57 o 
  -3   1   8     5243.56     5353.84    171.18 o 
  -1   1   8      372.94      415.14     21.76 o 
   1   1   8       26.67       -1.87     18.16 o 
   3   1   8     1044.19      862.68     62.04 o 
   5   1   8     3336.49     3479.86    262.36 o 
   7   1   8     7345.89     7298.57    385.13 o 
   9   1   8      646.26      548.58     54.72 o 
  11   1   8     1084.15      997.31    101.54 o 
  13   1   8      562.84      603.58     77.97 o 
  15   1   8      825.59      880.80     93.70 o 
  17   1   8      117.75      166.38     71.85 o 
  19   1   8      192.33      215.53     83.06 o 
  21   1   8       37.47       83.81     74.38 o 
 -28   2   8        1.32       -0.77    148.96 o 
 -26   2   8      157.16      101.01    100.57 o 
 -24   2   8      620.66      631.66    105.04 o 
 -22   2   8     1812.29     1900.29    154.20 o 
 -20   2   8     2966.54     2820.01    121.63 o 
 -18   2   8    14286.13    15356.77    237.85 o 
 -16   2   8     6475.70     6539.26    461.18 o 
 -14   2   8     7109.83     7195.80    578.42 o 
 -12   2   8     6751.30     7176.89    276.29 o 
 -10   2   8      238.38      251.68     36.62 o 
  -8   2   8      283.62      218.70     33.79 o 
  -6   2   8     1632.78     1671.92     98.52 o 
  -4   2   8     5340.13     4706.75     90.04 o 
  -2   2   8     9604.46     8272.37    131.12 o 
   0   2   8    34813.17    31725.20    444.24 o 
   2   2   8     3228.56     2989.42    163.57 o 
   4   2   8     6090.18     5920.33    161.01 o 
   6   2   8     3013.36     2874.51     99.85 o 
   8   2   8      653.11      622.21     55.23 o 
  10   2   8       12.39      -36.46     52.74 o 
  12   2   8      396.97      452.82     80.55 o 
  14   2   8      300.09      341.39     50.92 o 
  16   2   8      484.98      636.90    141.29 o 
  18   2   8     1375.40     1286.55    182.56 o 
  20   2   8       19.88       62.02     84.54 o 
 -25   3   8     1344.63     1428.36    154.10 o 
 -23   3   8      623.22      723.69    120.20 o 
 -21   3   8      217.49      253.79     99.62 o 
 -19   3   8      392.43      400.88     78.50 o 
 -17   3   8       99.94       94.70     60.44 o 
 -15   3   8     2274.66     2737.40    110.78 o 
 -13   3   8     1757.09     1835.72     87.65 o 
 -11   3   8    15999.61    14229.56    615.32 o 
  -9   3   8     9103.46     7960.97    455.02 o 
  -7   3   8    19942.61    18520.20    759.77 o 
  -5   3   8     5794.59     4836.56     96.68 o 
  -3   3   8     3412.09     3122.57    222.95 o 
  -1   3   8     3141.40     3189.20    113.70 o 
   1   3   8        6.31       21.32     25.11 o 
   3   3   8     3166.71     3134.51     78.45 o 
   5   3   8     5384.44     5657.18    135.65 o 
   7   3   8     9878.28     9391.04    133.38 o 
   9   3   8     3768.52     3901.83    210.50 o 
  11   3   8     5172.54     5181.01    183.55 o 
  13   3   8     1773.23     1866.27    120.28 o 
  15   3   8     1009.03     1105.24    136.33 o 
  17   3   8      284.24      274.85     71.71 o 
  19   3   8        9.70       12.01    107.22 o 
 -24   4   8     1484.30     1775.31    158.08 o 
 -22   4   8     1014.17     1099.76    141.23 o 
 -20   4   8      259.48      240.54    105.08 o 
 -18   4   8       27.61      -91.17     91.17 o 
 -16   4   8       10.61       98.86     67.48 o 
 -14   4   8       53.67       48.01     80.41 o 
 -12   4   8     5054.72     4521.09    246.07 o 
 -10   4   8     1658.70     1360.93    145.28 o 
  -8   4   8     1848.67     1520.73    173.81 o 
  -6   4   8     3542.59     3062.79    184.24 o 
  -4   4   8     2648.12     2362.42     68.69 o 
  -2   4   8     1307.72     1209.40     53.05 o 
   0   4   8      535.28      469.04     50.95 o 
   2   4   8      751.23      727.41     49.48 o 
   4   4   8      924.70      860.97     57.09 o 
   6   4   8     1791.46     2054.98     88.38 o 
   8   4   8       94.49       62.35     55.68 o 
  10   4   8      217.92      249.55     65.34 o 
  12   4   8      244.22      388.80     83.41 o 
  14   4   8      511.66      570.08     72.44 o 
  16   4   8      385.45      312.35     79.60 o 
 -21   5   8      568.14      589.98    136.71 o 
 -19   5   8      423.75      428.36    127.49 o 
 -17   5   8       25.55       -7.85     97.36 o 
 -15   5   8       26.24       90.09     82.71 o 
 -13   5   8      409.23      362.98     90.20 o 
 -11   5   8      888.10      864.06     90.41 o 
  -9   5   8      871.13      934.68     85.27 o 
  -7   5   8     3208.28     2491.23    253.43 o 
  -5   5   8     3796.57     3336.95    101.86 o 
  -3   5   8     1880.54     1680.36     72.25 o 
  -1   5   8      494.30      485.82     60.42 o 
   1   5   8        6.50        5.91     58.31 o 
   3   5   8       13.57       -1.15     55.46 o 
   5   5   8      220.99      271.96     70.26 o 
   7   5   8     1267.34     1519.52    110.74 o 
   9   5   8     1094.88     1147.29     88.56 o 
  11   5   8     1556.50     1714.75    133.51 o 
  13   5   8      626.97      709.49     79.34 o 
 -18   6   8      231.86      107.01    106.07 o 
 -16   6   8     1017.84     1171.73    218.76 o 
 -14   6   8      665.02      550.97    225.66 o 
 -12   6   8     1753.26     1513.03    245.07 o 
 -10   6   8      917.92      715.58     87.49 o 
  -8   6   8      238.26      206.23     59.28 o 
  -6   6   8     2198.63     2044.79     92.02 o 
  -4   6   8      164.51      113.53     47.02 o 
  -2   6   8       18.10       21.84     41.48 o 
   0   6   8       23.78        4.46     58.46 o 
   2   6   8        0.79      -15.31     65.63 o 
   4   6   8        0.67       -2.62     64.36 o 
   6   6   8      138.54      118.42     74.47 o 
   8   6   8        0.79      -70.59     86.26 o 
  10   6   8       26.79       -6.47     72.90 o 
 -11   7   8        8.80      -16.68     76.46 o 
  -9   7   8       41.53       35.12     84.35 o 
  -7   7   8       30.95       15.46     53.23 o 
  -5   7   8       27.63       78.88     53.37 o 
  -3   7   8      297.23      265.92     53.58 o 
  -1   7   8      325.91      409.94     73.34 o 
   1   7   8      164.43      117.99     75.21 o 
   3   7   8        4.95      -58.82     81.54 o 
 -27   1   9     1463.11     1352.23    193.37 o 
 -25   1   9     1841.12     1718.16    349.31 o 
 -23   1   9     1604.49     1834.52    127.05 o 
 -21   1   9      516.99      520.59     77.16 o 
 -19   1   9    12255.93    13607.74    717.49 o 
 -17   1   9     2492.45     3212.51    157.03 o 
 -15   1   9     1757.52     2031.56    121.24 o 
 -13   1   9      253.47      336.25     46.67 o 
 -11   1   9       62.84       54.42     28.20 o 
  -9   1   9     8969.34    10581.53    255.87 o 
  -7   1   9     4613.01     4647.88    221.98 o 
  -5   1   9     4053.60     3821.61     62.27 o 
  -3   1   9    12807.89    12375.69    363.04 o 
  -1   1   9    64323.77    62687.95   1034.28 o 
   1   1   9      610.04      525.67     43.93 o 
   3   1   9     3801.32     3463.32    170.25 o 
   5   1   9     1253.33     1381.46    128.15 o 
   7   1   9      402.23      389.36     48.97 o 
   9   1   9      983.44      865.09     62.85 o 
  11   1   9      482.74      336.98     77.29 o 
  13   1   9      749.92      538.23    166.45 o 
  15   1   9     2506.08     2471.75    131.57 o 
  17   1   9     2052.95     1798.88    208.02 o 
  19   1   9       47.11       45.07     89.02 o 
 -26   2   9     3654.52     3875.54    290.25 o 
 -24   2   9     3990.39     3607.56    683.20 o 
 -22   2   9      954.12     1166.78    107.02 o 
 -20   2   9       28.68       21.84     65.39 o 
 -18   2   9      597.77      643.90     72.19 o 
 -16   2   9     6231.03     6234.86    240.01 o 
 -14   2   9    10928.07    10815.54    161.15 o 
 -12   2   9    16969.28    17768.84    948.51 o 
 -10   2   9    15719.34    15264.17    996.41 o 
  -8   2   9    19115.18    17781.55    460.73 o 
  -6   2   9    10371.73     8738.03    300.08 o 
  -4   2   9      176.28      165.70     17.63 o 
  -2   2   9     1365.49     1543.50    151.59 o 
   0   2   9      386.68      440.04     30.63 o 
   2   2   9     9973.30     9335.35    140.96 o 
   4   2   9     4228.55     4194.19    219.92 o 
   6   2   9     2605.27     2848.14     86.78 o 
   8   2   9     2011.82     2255.34    280.40 o 
  10   2   9     1668.75     1972.06    194.71 o 
  12   2   9      612.86      777.17    116.18 o 
  14   2   9        4.92       23.21     48.17 o 
  16   2   9      105.20       28.16     76.85 o 
  18   2   9       73.61       54.60     90.11 o 
 -25   3   9       31.83       82.91    112.60 o 
 -23   3   9      433.18      366.00    104.63 o 
 -21   3   9     1237.62     1289.78    289.79 o 
 -19   3   9     1608.53     1664.62    110.66 o 
 -17   3   9      736.70      831.17     73.83 o 
 -15   3   9     1968.27     2007.28    101.35 o 
 -13   3   9     4578.30     4430.72    194.72 o 
 -11   3   9     2966.34     2686.40    109.43 o 
  -9   3   9      474.72      436.79     46.56 o 
  -7   3   9      135.29      159.06     36.05 o 
  -5   3   9      236.45      236.12     30.95 o 
  -3   3   9      483.20      510.38     32.00 o 
  -1   3   9      850.59      770.94     38.34 o 
   1   3   9     1602.86     1546.78     60.85 o 
   3   3   9     3903.77     3788.23     84.48 o 
   5   3   9     4360.53     4376.33    142.62 o 
   7   3   9      624.40      714.08     61.81 o 
   9   3   9      192.31      265.89     65.96 o 
  11   3   9      141.87      155.83     62.42 o 
  13   3   9       93.47       77.14     68.99 o 
  15   3   9       19.91       46.69     62.16 o 
  17   3   9      110.43      144.38     79.06 o 
 -24   4   9     1698.06     1653.87    150.01 o 
 -22   4   9     1049.16     1075.05    126.56 o 
 -20   4   9        6.83       49.56    113.24 o 
 -18   4   9      449.28      538.64    117.12 o 
 -16   4   9     3506.29     3433.61    123.97 o 
 -14   4   9     9582.83     8744.41    144.83 o 
 -12   4   9     4310.71     3394.28    129.04 o 
 -10   4   9     9249.65     7770.53    153.81 o 
  -8   4   9    10716.57     8629.24    821.42 o 
  -6   4   9     3943.11     3728.44    118.99 o 
  -4   4   9     1075.78      916.75     47.77 o 
  -2   4   9      159.18      109.60     28.79 o 
   0   4   9      864.75      816.75     87.06 o 
   2   4   9     3766.87     3534.94    164.76 o 
   4   4   9     2088.16     2148.55     79.03 o 
   6   4   9      846.37      969.19     67.87 o 
   8   4   9     3197.63     3147.50    125.30 o 
  10   4   9     1306.44     1576.30    110.15 o 
  12   4   9       21.49       -9.69     76.69 o 
  14   4   9        0.68       -1.71     64.65 o 
  16   4   9       80.74      139.45     79.46 o 
 -21   5   9       95.29       78.89    130.60 o 
 -19   5   9      151.08      125.84    119.59 o 
 -17   5   9      243.59      240.39     95.11 o 
 -15   5   9     2269.41     2245.59    255.12 o 
 -13   5   9      805.58      749.24     91.60 o 
 -11   5   9     1512.86     1328.36    103.43 o 
  -9   5   9     3179.78     2867.20    234.56 o 
  -7   5   9      598.28      540.59     73.47 o 
  -5   5   9     1114.15      935.69     55.11 o 
  -3   5   9      197.18      160.08     40.89 o 
  -1   5   9      365.13      302.46     56.25 o 
   1   5   9       90.80      128.05     55.27 o 
   3   5   9     1713.27     1604.15     99.49 o 
   5   5   9      120.38      215.20     74.81 o 
   7   5   9     1370.02     1575.19    109.97 o 
   9   5   9     1561.69     1879.44    305.82 o 
  11   5   9      530.41      733.40    119.37 o 
  13   5   9      645.47      741.40     82.45 o 
 -16   6   9      894.03      754.45    322.16 o 
 -14   6   9      388.19      280.44     87.98 o 
 -12   6   9      369.62      356.97     89.84 o 
 -10   6   9      696.26      639.29     87.11 o 
  -8   6   9      376.45      333.61     50.06 o 
  -6   6   9       53.51       61.80     43.58 o 
  -4   6   9       77.44       14.36     43.87 o 
  -2   6   9       57.20       29.81     56.14 o 
   0   6   9      364.74      385.10     78.10 o 
   2   6   9      744.11      716.48     83.70 o 
   4   6   9      173.48      168.64     76.33 o 
   6   6   9      327.68      358.89     91.02 o 
   8   6   9      223.92      275.22     95.89 o 
  -9   7   9      174.85      103.99     74.13 o 
  -7   7   9      507.78      422.65     79.05 o 
  -5   7   9       79.39      137.14     55.06 o 
  -3   7   9      148.18      108.24     68.22 o 
  -1   7   9       38.56       51.21     92.51 o 
   1   7   9        0.20       -0.65     73.22 o 
 -26   0  10     9498.28    10994.15    378.00 o 
 -24   0  10    17488.20    19240.45    455.01 o 
 -22   0  10    15240.52    16011.05    404.84 o 
 -20   0  10     9237.72     8914.39    313.72 o 
 -18   0  10     3954.20     4624.74    572.21 o 
 -16   0  10        7.10       91.89     63.20 o 
 -14   0  10     6160.76     9120.92    395.49 o 
 -12   0  10     8568.70     8929.92    872.51 o 
 -10   0  10    57742.19    75287.88   4330.63 o 
  -8   0  10    61647.80    66924.39   1261.57 o 
  -6   0  10    78761.76    84113.15   1660.28 o 
  -4   0  10    37384.29    34274.34    691.16 o 
  -2   0  10    15677.95    13327.17    512.73 o 
   0   0  10    10812.74    11024.08    445.04 o 
   2   0  10      522.38      674.77     44.22 o 
   4   0  10      700.03      669.98     65.88 o 
   6   0  10     2872.89     2901.50    121.96 o 
   8   0  10    14640.07    16065.21    323.38 o 
  10   0  10     5847.21     5911.28    226.89 o 
  12   0  10     6527.46     6859.19    250.82 o 
  14   0  10     1356.62     1583.94    158.32 o 
  16   0  10      669.49      589.39    121.04 o 
  18   0  10     1306.27     1084.29    131.01 o 
 -27   1  10      453.41      501.64    167.83 o 
 -25   1  10      427.11      530.15     95.60 o 
 -23   1  10      386.39      291.64     84.24 o 
 -21   1  10      583.27      510.72     80.35 o 
 -19   1  10       94.67       41.16     65.09 o 
 -17   1  10      830.92      934.65     93.31 o 
 -15   1  10       37.24       21.20     51.85 o 
 -13   1  10      381.23      401.74     57.97 o 
 -11   1  10       37.17       19.89     26.77 o 
  -9   1  10      842.21      811.75     35.80 o 
  -7   1  10      881.27      825.31     30.15 o 
  -5   1  10     2903.63     3122.30     77.00 o 
  -3   1  10     1941.61     1817.64     41.53 o 
  -1   1  10      279.88      319.64     25.36 o 
   1   1  10     7885.99     7229.33    240.91 o 
   3   1  10      397.23      344.97     31.14 o 
   5   1  10       14.93       11.44     39.19 o 
   7   1  10       18.33       28.55     40.81 o 
   9   1  10        2.24      -29.95     46.09 o 
  11   1  10        2.35      -21.58     52.35 o 
  13   1  10      405.52      473.83     78.49 o 
  15   1  10      244.86      309.86     82.59 o 
  17   1  10        6.60       19.42     78.91 o 
  19   1  10      429.04      386.62    100.57 o 
 -26   2  10     4217.70     4528.85    771.80 o 
 -24   2  10     4455.39     4613.50    944.38 o 
 -22   2  10     4693.47     5104.95    486.22 o 
 -20   2  10     1144.64     1491.47    133.24 o 
 -18   2  10     4492.25     4205.42    218.77 o 
 -16   2  10      544.28      624.25     68.09 o 
 -14   2  10     6599.57     7320.20    265.76 o 
 -12   2  10     4486.28     4719.34    268.97 o 
 -10   2  10    14576.98    14280.98    736.09 o 
  -8   2  10    22474.65    20453.69    635.76 o 
  -6   2  10    23266.72    21392.04    446.37 o 
  -4   2  10    16748.06    14362.69    436.75 o 
  -2   2  10     4435.81     3877.55    178.47 o 
   0   2  10     5614.18     5298.88    184.87 o 
   2   2  10       53.14       16.55     33.93 o 
   4   2  10      723.48      671.21     61.66 o 
   6   2  10     1198.55     1338.84    204.42 o 
   8   2  10     3371.24     3075.01    413.50 o 
  10   2  10     2791.37     3051.57    327.19 o 
  12   2  10     2943.81     3331.43    258.00 o 
  14   2  10     1226.41     1169.68    130.11 o 
  16   2  10      251.33      248.42    104.85 o 
  18   2  10      205.60      248.99    109.46 o 
 -25   3  10      233.66      243.91    110.05 o 
 -23   3  10      493.25      555.40    228.50 o 
 -21   3  10      358.82      326.81     79.50 o 
 -19   3  10      503.51      468.83     77.22 o 
 -17   3  10       73.35       46.84     60.10 o 
 -15   3  10        3.68       41.81     59.47 o 
 -13   3  10      359.77      374.26     51.74 o 
 -11   3  10     2656.40     2148.24     81.77 o 
  -9   3  10        8.11       -1.96     36.24 o 
  -7   3  10     1068.20      863.67     50.22 o 
  -5   3  10     2559.26     2154.37     55.58 o 
  -3   3  10     2849.02     2474.69     54.75 o 
  -1   3  10     3486.32     3287.82    274.11 o 
   1   3  10     1637.26     1580.38     68.21 o 
   3   3  10     1710.00     1587.37     72.15 o 
   5   3  10     1621.57     1618.81     85.17 o 
   7   3  10      209.17      234.22     56.93 o 
   9   3  10      812.16      748.81     76.17 o 
  11   3  10      355.77      301.68    107.66 o 
  13   3  10      227.36      243.76     74.10 o 
  15   3  10      313.35      297.14     67.05 o 
  17   3  10      386.40      344.15    110.45 o 
 -24   4  10       98.38      155.90    121.35 o 
 -22   4  10       67.23      106.29    118.24 o 
 -20   4  10       92.33       85.81    103.71 o 
 -18   4  10       80.10      144.47     73.21 o 
 -16   4  10      990.47     1021.86     78.90 o 
 -14   4  10      210.04      231.61     62.97 o 
 -12   4  10      589.86      463.55     76.47 o 
 -10   4  10      226.12      166.53     59.22 o 
  -8   4  10      510.50      483.50     60.24 o 
  -6   4  10      287.98      241.31     35.56 o 
  -4   4  10      150.86      147.46     35.28 o 
  -2   4  10      330.88      313.70     50.85 o 
   0   4  10       61.02       72.31     48.32 o 
   2   4  10      525.86      574.63     68.80 o 
   4   4  10        8.88      -18.03     56.19 o 
   6   4  10       11.25        5.77     52.41 o 
   8   4  10      171.69      148.93     63.26 o 
  10   4  10       87.90       38.32     68.24 o 
  12   4  10       28.58       14.60     71.57 o 
  14   4  10      247.08      227.17     73.58 o 
 -21   5  10       33.05      134.30    113.51 o 
 -19   5  10        1.98       38.43    101.71 o 
 -17   5  10      191.03      161.73     86.22 o 
 -15   5  10       89.54      127.78     86.58 o 
 -13   5  10       41.94      121.65     72.97 o 
 -11   5  10      250.09      178.27     69.25 o 
  -9   5  10      104.12       78.75    108.77 o 
  -7   5  10       13.45      -18.20     38.41 o 
  -5   5  10      100.27       64.37     35.26 o 
  -3   5  10      206.34      143.88     39.41 o 
  -1   5  10      144.55      143.30     55.41 o 
   1   5  10      372.78      413.10     79.47 o 
   3   5  10      179.17       95.09     65.40 o 
   5   5  10      326.33      346.11     76.69 o 
   7   5  10      394.42      390.50     91.11 o 
   9   5  10      268.92      296.75     87.91 o 
  11   5  10       44.40      148.27    111.90 o 
 -16   6  10       15.01      -57.89     79.69 o 
 -14   6  10       76.61       80.75     83.89 o 
 -12   6  10       50.07       14.77     65.11 o 
 -10   6  10      119.84      107.83     67.07 o 
  -8   6  10      192.96      206.93     51.25 o 
  -6   6  10      403.75      388.35     52.31 o 
  -4   6  10      492.94      414.57     54.40 o 
  -2   6  10      166.14      140.53     63.21 o 
   0   6  10       26.61       35.92     60.73 o 
   2   6  10       86.28       95.49     74.74 o 
   4   6  10       21.94      -73.00     73.00 o 
   6   6  10      128.48      105.41     90.19 o 
   8   6  10        6.13        1.53    121.65 o 
  -7   7  10       45.26       61.49     53.71 o 
  -5   7  10      822.53      688.78     87.28 o 
  -3   7  10       45.82       81.67     69.00 o 
 -27   1  11      399.98      410.06    169.82 o 
 -25   1  11      322.40      314.31    171.59 o 
 -23   1  11      705.28      541.03    105.21 o 
 -21   1  11      246.94      267.59     79.32 o 
 -19   1  11      173.16      147.21     67.17 o 
 -17   1  11      139.19      150.49     62.29 o 
 -15   1  11      169.92      233.52     60.19 o 
 -13   1  11      482.42      365.25     51.82 o 
 -11   1  11      506.46      518.34     33.81 o 
  -9   1  11      580.73      531.27     31.03 o 
  -7   1  11      101.54      139.43     17.79 o 
  -5   1  11       65.90       56.25     19.18 o 
  -3   1  11      133.22      138.83     21.09 o 
  -1   1  11       28.79       23.22     20.06 o 
   1   1  11       65.48       62.80     26.87 o 
   3   1  11        4.35       12.08     28.49 o 
   5   1  11      235.62      381.90     57.25 o 
   7   1  11       61.72        3.50     51.55 o 
   9   1  11        4.13      -28.46     50.81 o 
  11   1  11      351.72      168.74     52.48 o 
  13   1  11        0.85       35.54     75.09 o 
  15   1  11        0.70       79.45     74.63 o 
  17   1  11       30.93       55.16     78.30 o 
 -26   2  11     1009.27      978.08    142.36 o 
 -24   2  11     2622.73     2882.87    315.42 o 
 -22   2  11     6331.24     6605.34    713.73 o 
 -20   2  11     4722.89     4407.87    482.86 o 
 -18   2  11     6263.72     6970.80    155.56 o 
 -16   2  11     5384.92     5502.82    127.53 o 
 -14   2  11     7531.51     7480.78    509.00 o 
 -12   2  11     1929.59     2023.11     90.48 o 
 -10   2  11     4572.95     4475.98    245.37 o 
  -8   2  11     5794.50     5072.52    116.63 o 
  -6   2  11     5575.08     4623.92     79.29 o 
  -4   2  11     9072.08     7784.18    270.08 o 
  -2   2  11     7385.01     6467.08    107.43 o 
   0   2  11    13391.58    13997.35    327.84 o 
   2   2  11     3181.74     3215.84    119.84 o 
   4   2  11     2816.55     2883.02    208.78 o 
   6   2  11       11.75       30.07     48.59 o 
   8   2  11     1532.41     1838.50    100.50 o 
  10   2  11      283.04      344.20     65.76 o 
  12   2  11      254.91      370.88     79.34 o 
  14   2  11      499.03      704.11    128.43 o 
  16   2  11      874.94     1024.84    115.47 o 
 -25   3  11      330.55      302.52    133.70 o 
 -23   3  11      729.14      851.48    192.60 o 
 -21   3  11      939.96     1061.93    106.37 o 
 -19   3  11      214.66      233.47     78.27 o 
 -17   3  11     1705.54     1637.44    110.78 o 
 -15   3  11      132.07       60.51     54.44 o 
 -13   3  11     2955.51     2573.44     97.80 o 
 -11   3  11      714.60      613.09     53.73 o 
  -9   3  11      964.22      789.88     54.43 o 
  -7   3  11      125.50       91.51     25.83 o 
  -5   3  11     1303.85     1105.65     51.61 o 
  -3   3  11      939.86      893.62     62.48 o 
  -1   3  11     1393.68     1323.14    121.73 o 
   1   3  11     2883.61     2877.38    180.56 o 
   3   3  11      771.64      822.82    120.13 o 
   5   3  11      959.57     1168.68     73.50 o 
   7   3  11      510.11      428.80     62.62 o 
   9   3  11      146.77      106.35     65.22 o 
  11   3  11       38.59       63.90     71.71 o 
  13   3  11      239.06      243.46     98.24 o 
  15   3  11      100.97       77.45     80.74 o 
 -24   4  11     1303.05     1333.14    204.80 o 
 -22   4  11     3366.80     3389.38    192.19 o 
 -20   4  11     4821.86     4802.20    310.42 o 
 -18   4  11     4392.40     4373.73    143.32 o 
 -16   4  11     4642.87     4099.55    122.54 o 
 -14   4  11      688.26      670.87     66.63 o 
 -12   4  11      766.38      537.24     70.39 o 
 -10   4  11      217.93      210.56     60.14 o 
  -8   4  11     1215.07     1015.23     56.68 o 
  -6   4  11     6377.08     5213.82     80.21 o 
  -4   4  11     7349.16     6198.61    189.76 o 
  -2   4  11     6109.12     5679.54    116.23 o 
   0   4  11     4074.93     4081.27    151.95 o 
   2   4  11     2357.24     2267.47    145.97 o 
   4   4  11      161.05      161.09     70.28 o 
   6   4  11      820.16      831.12     91.06 o 
   8   4  11      496.33      630.26     98.60 o 
  10   4  11      555.57      629.03     88.25 o 
  12   4  11      732.57      723.65     91.67 o 
 -21   5  11     1829.32     1538.63    319.17 o 
 -19   5  11      612.49      493.52    135.69 o 
 -17   5  11      650.69      574.71    104.32 o 
 -15   5  11      666.13      440.47     86.27 o 
 -13   5  11       35.12      -33.23     65.35 o 
 -11   5  11      351.95      239.28     64.62 o 
  -9   5  11      125.37      115.08     46.46 o 
  -7   5  11      202.33      176.47     38.73 o 
  -5   5  11     1629.58     1464.97     80.18 o 
  -3   5  11     2152.81     1745.41     89.29 o 
  -1   5  11      899.64      905.59     74.70 o 
   1   5  11     1211.52     1272.09     97.11 o 
   3   5  11      847.25      844.10     85.26 o 
   5   5  11      526.58      591.40     91.12 o 
   7   5  11       62.37       74.74     88.77 o 
   9   5  11      132.50      190.70     92.52 o 
 -16   6  11      337.61      288.31    151.72 o 
 -14   6  11       10.96      -14.11     77.09 o 
 -12   6  11       49.15       80.96     56.42 o 
 -10   6  11        1.69      -37.22     50.18 o 
  -8   6  11        7.44        4.71     45.68 o 
  -6   6  11     1260.56     1127.91     91.57 o 
  -4   6  11      146.99      113.81     61.66 o 
  -2   6  11      682.52      661.07    144.82 o 
   0   6  11      382.71      390.97     80.17 o 
   2   6  11       71.61       78.29     70.86 o 
   4   6  11       33.36        9.60     83.53 o 
   6   6  11       97.24      143.11     95.97 o 
 -28   0  12     2464.52     2929.33    336.73 o 
 -26   0  12        1.49       43.11    157.24 o 
 -24   0  12     1115.28     1144.89    185.47 o 
 -22   0  12     3847.59     3601.41    263.09 o 
 -20   0  12     6814.52     7541.39    302.83 o 
 -18   0  12    23987.98    31750.27    523.74 o 
 -16   0  12    23121.15    32778.41    539.84 o 
 -14   0  12    27092.38    32702.99   2285.86 o 
 -12   0  12    21653.60    24849.52   2070.33 o 
 -10   0  12    23560.93    26368.80    453.35 o 
  -8   0  12       41.14      106.02     55.69 o 
  -6   0  12      201.92      184.76     32.95 o 
  -4   0  12     1565.52     1466.76    139.51 o 
  -2   0  12    10010.41     9843.33    401.82 o 
   0   0  12    21009.31    21671.76   1183.49 o 
   2   0  12    13440.17    12573.52    298.64 o 
   4   0  12    14424.87    13270.40    994.70 o 
   6   0  12     8331.24     8916.80    188.20 o 
   8   0  12     2594.25     2812.12    195.75 o 
  10   0  12       31.24       -8.13    102.17 o 
  12   0  12      197.78      220.14    130.24 o 
  14   0  12        3.24       63.51     99.26 o 
  16   0  12      508.94      625.60    136.38 o 
 -27   1  12       89.00      117.70    121.05 o 
 -25   1  12      576.43      498.87    125.07 o 
 -23   1  12     1048.01      937.39    127.09 o 
 -21   1  12      352.81      307.84     72.52 o 
 -19   1  12     3218.15     3331.49    158.86 o 
 -17   1  12     1744.52     2189.09    193.19 o 
 -15   1  12       11.65      -15.82     53.08 o 
 -13   1  12       17.96       -2.08     47.56 o 
 -11   1  12     1991.40     2133.13    146.55 o 
  -9   1  12      313.43      344.09     23.37 o 
  -7   1  12     1426.79     1374.23     43.55 o 
  -5   1  12      262.66      273.39     25.00 o 
  -3   1  12       10.43       26.87     22.50 o 
  -1   1  12     1998.12     2002.19     92.96 o 
   1   1  12      400.29      387.34     38.75 o 
   3   1  12      115.65       78.58     45.96 o 
   5   1  12      169.16      122.69     50.44 o 
   7   1  12     1034.70     1009.74     74.12 o 
   9   1  12       53.56        8.07     55.64 o 
  11   1  12       24.53       33.77     67.78 o 
  13   1  12        8.13       17.12     73.89 o 
  15   1  12       27.15       35.20     82.47 o 
 -26   2  12       12.90      -10.78     99.57 o 
 -24   2  12       44.06      -17.43     79.57 o 
 -22   2  12     1477.09     1728.43    108.92 o 
 -20   2  12     1375.14     1425.23     97.28 o 
 -18   2  12    13137.47    14349.30    194.99 o 
 -16   2  12     5752.91     5620.79    530.39 o 
 -14   2  12     8290.13     8619.42    487.53 o 
 -12   2  12    13588.69    14198.17    826.50 o 
 -10   2  12     3671.24     3905.71    346.96 o 
  -8   2  12     1107.90      972.90     42.25 o 
  -6   2  12       25.87       17.79     23.59 o 
  -4   2  12      689.81      715.63     56.36 o 
  -2   2  12      714.83      724.60     43.42 o 
   0   2  12    15116.19    14781.66    403.13 o 
   2   2  12     1512.41     1688.81     82.71 o 
   4   2  12     5086.92     5433.68    187.76 o 
   6   2  12     4307.54     4890.77    233.18 o 
   8   2  12      914.45     1060.99    141.02 o 
  10   2  12      567.43      705.29     80.76 o 
  12   2  12        2.80       -2.53     66.70 o 
  14   2  12        2.57       18.15     86.91 o 
  16   2  12        5.46       19.75    100.60 o 
 -25   3  12     1855.07     1954.79    196.82 o 
 -23   3  12     1893.25     2044.37    317.09 o 
 -21   3  12     1682.55     1912.18    135.10 o 
 -19   3  12     2499.93     2313.26    181.98 o 
 -17   3  12     5891.59     5489.58    245.96 o 
 -15   3  12      187.82      201.44     59.25 o 
 -13   3  12      279.08      281.91     67.46 o 
 -11   3  12     1040.84     1001.53     62.43 o 
  -9   3  12      591.68      543.82     37.81 o 
  -7   3  12     1200.14      880.70     47.85 o 
  -5   3  12      722.88      711.05     41.77 o 
  -3   3  12      610.28      733.36     50.16 o 
  -1   3  12     1446.68     1399.89     79.99 o 
   1   3  12      803.61      938.66    105.16 o 
   3   3  12      210.34      168.39     64.42 o 
   5   3  12      125.85       60.48     52.44 o 
   7   3  12      654.79      516.74     67.86 o 
   9   3  12        3.17      -28.19     65.15 o 
  11   3  12        9.66      -73.67     73.67 o 
  13   3  12       15.73        8.72     80.82 o 
 -22   4  12        1.50       -3.55    115.29 o 
 -20   4  12        1.15      -12.14     75.69 o 
 -18   4  12        1.43       10.23     69.14 o 
 -16   4  12       77.14      159.14     61.70 o 
 -14   4  12      511.76      437.72     63.32 o 
 -12   4  12      151.25       49.40     57.05 o 
 -10   4  12      657.96      454.23     61.88 o 
  -8   4  12      640.11      524.69     43.81 o 
  -6   4  12       95.99      105.08     37.70 o 
  -4   4  12      142.21       84.45     47.98 o 
  -2   4  12      148.61      114.44     54.08 o 
   0   4  12      107.56      135.91     61.25 o 
   2   4  12       29.98      -14.67     60.08 o 
   4   4  12      260.27      211.59     72.32 o 
   6   4  12      106.81      155.34     80.04 o 
   8   4  12      727.66      646.88    105.44 o 
  10   4  12      186.19      291.76     97.62 o 
  12   4  12       80.35      137.52    104.72 o 
 -19   5  12       75.99       89.60     98.26 o 
 -17   5  12      275.76      153.83     88.09 o 
 -15   5  12      193.64      144.40     78.12 o 
 -13   5  12       29.78       62.98     67.21 o 
 -11   5  12      176.13      119.65     57.25 o 
  -9   5  12      302.68      247.41     46.52 o 
  -7   5  12      529.24      414.27     42.04 o 
  -5   5  12       13.08       -9.58     39.42 o 
  -3   5  12       55.24       72.21     57.18 o 
  -1   5  12        5.03        3.02     61.37 o 
   1   5  12       36.11       99.87     65.96 o 
   3   5  12      418.02      455.62     81.64 o 
   5   5  12       28.15       -0.52     77.34 o 
   7   5  12       24.18        5.84     91.12 o 
   9   5  12        9.08      -50.19     98.15 o 
 -14   6  12       37.56       46.32     68.38 o 
 -12   6  12      193.43      220.41     85.40 o 
 -10   6  12        8.00      -21.98     47.33 o 
  -8   6  12      126.97       82.37     48.28 o 
  -6   6  12        3.06       31.63     49.10 o 
  -4   6  12      307.20      324.69     67.60 o 
  -2   6  12      381.67      398.21     72.17 o 
   0   6  12      354.92      390.53     77.67 o 
   2   6  12      160.66      318.64     87.03 o 
   4   6  12       48.84      116.59     81.51 o 
 -27   1  13       18.64      -27.45    125.31 o 
 -25   1  13      637.46      867.98    143.18 o 
 -23   1  13     2528.22     3229.57    211.62 o 
 -21   1  13     8566.72    10075.80    565.85 o 
 -19   1  13     3539.92     4101.88    160.75 o 
 -17   1  13     7518.40     8317.19    923.85 o 
 -15   1  13     3825.21     3975.05    315.68 o 
 -13   1  13     1102.12     1021.19     74.32 o 
 -11   1  13     1271.97     1314.91     50.16 o 
  -9   1  13      403.36      427.81     31.04 o 
  -7   1  13     2060.84     2094.20     76.53 o 
  -5   1  13     7006.35     7470.09    296.56 o 
  -3   1  13     6982.51     7257.68    265.94 o 
  -1   1  13      418.72      425.29     34.33 o 
   1   1  13     5508.52     6344.86    171.29 o 
   3   1  13     1010.99     1198.16     74.51 o 
   5   1  13      404.79      557.64     65.06 o 
   7   1  13      141.28      118.74     63.35 o 
   9   1  13      161.68      142.72     62.72 o 
  11   1  13       66.01       55.34    119.04 o 
  13   1  13      296.57      441.16    107.31 o 
  15   1  13       37.01       41.59     81.31 o 
 -26   2  13     1193.24     1504.93    225.97 o 
 -24   2  13       81.90       38.53     89.04 o 
 -22   2  13      378.08      301.16     93.10 o 
 -20   2  13      311.24      444.46     86.88 o 
 -18   2  13      232.14      302.68     66.17 o 
 -16   2  13     6696.44     6658.86    327.52 o 
 -14   2  13     4642.53     4445.84    219.72 o 
 -12   2  13     7384.11     6982.02    294.65 o 
 -10   2  13     4080.71     3810.22     67.19 o 
  -8   2  13     5476.59     4794.11    152.94 o 
  -6   2  13      289.25      219.89     33.02 o 
  -4   2  13       45.51       60.31     30.83 o 
  -2   2  13      621.42      577.04     46.20 o 
   0   2  13       56.20       98.19     45.14 o 
   2   2  13     7889.72     8423.65    664.20 o 
   4   2  13     2464.38     2807.58    103.28 o 
   6   2  13     1457.39     1570.62     91.94 o 
   8   2  13      365.42      615.93     77.52 o 
  10   2  13     1045.12     1207.57    135.64 o 
  12   2  13      103.03      140.72     76.53 o 
  14   2  13       23.10        2.12     96.56 o 
 -25   3  13      783.44      910.41    147.95 o 
 -23   3  13      232.22      109.43     99.49 o 
 -21   3  13       82.66      101.89     81.91 o 
 -19   3  13      290.33      239.67     76.14 o 
 -17   3  13      609.19      549.67     71.60 o 
 -15   3  13       30.29       22.22     56.92 o 
 -13   3  13     1446.56     1337.71     83.46 o 
 -11   3  13     1003.43      852.15     77.59 o 
  -9   3  13     1126.60     1016.14     49.59 o 
  -7   3  13      697.02      615.94     36.23 o 
  -5   3  13      623.97      587.81     47.65 o 
  -3   3  13     1592.96     1570.55     82.00 o 
  -1   3  13     1659.19     1630.87    151.64 o 
   1   3  13      210.69      229.29     61.82 o 
   3   3  13        4.42       -5.31     62.21 o 
   5   3  13      515.70      453.73     78.34 o 
   7   3  13       20.18       15.68     63.85 o 
   9   3  13      111.06       66.02     71.29 o 
  11   3  13       61.31       55.37     81.28 o 
  13   3  13      175.37      231.92     94.40 o 
 -22   4  13      168.34       89.33     97.90 o 
 -20   4  13        0.64      -20.87     79.53 o 
 -18   4  13      282.63      346.05     80.71 o 
 -16   4  13     1717.68     1458.67    119.38 o 
 -14   4  13     2840.37     2336.10    133.82 o 
 -12   4  13     1693.29     1359.11    119.38 o 
 -10   4  13     2129.34     1994.32     70.22 o 
  -8   4  13     4771.92     3743.29    116.05 o 
  -6   4  13      806.01      695.02     44.27 o 
  -4   4  13      393.18      331.44     58.97 o 
  -2   4  13       33.09       18.41     56.99 o 
   0   4  13      271.01      247.47     66.55 o 
   2   4  13     1476.31     1511.87    107.84 o 
   4   4  13      925.88      958.45    123.65 o 
   6   4  13      730.66      843.30    112.29 o 
   8   4  13      953.32      952.60    163.30 o 
  10   4  13     1015.97     1308.12    149.59 o 
 -19   5  13      401.05      333.77    103.97 o 
 -17   5  13      478.89      410.51     94.90 o 
 -15   5  13     1027.25      666.44    145.51 o 
 -13   5  13      949.20      811.84    155.40 o 
 -11   5  13      570.72      560.03     52.09 o 
  -9   5  13      941.93      740.11     53.05 o 
  -7   5  13      374.28      292.43     49.91 o 
  -5   5  13      179.60      160.62     58.04 o 
  -3   5  13       20.45       67.63     62.28 o 
  -1   5  13       41.45       19.04     63.13 o 
   1   5  13        0.84       41.02     68.15 o 
   3   5  13      134.28       93.66     68.59 o 
   5   5  13       26.37       22.94     81.79 o 
   7   5  13       33.00       -3.39     81.76 o 
 -14   6  13        1.35       -3.06     66.47 o 
 -12   6  13      128.07      123.21     56.65 o 
 -10   6  13      242.90      209.45     56.84 o 
  -8   6  13      300.57      272.66     65.13 o 
  -6   6  13      212.53      212.94     70.00 o 
  -4   6  13      143.38      156.24     70.54 o 
  -2   6  13       16.90       42.85     72.99 o 
   0   6  13        0.27      -25.99     74.15 o 
 -26   0  14     1642.14     1772.94    230.73 o 
 -24   0  14     2431.09     2806.30    300.37 o 
 -22   0  14     1398.05     1736.89    214.77 o 
 -20   0  14     3447.88     4543.80    306.36 o 
 -18   0  14      128.05       76.55    148.81 o 
 -16   0  14       32.69      -40.65    144.82 o 
 -14   0  14     1452.43     1850.26    219.07 o 
 -12   0  14      768.89      776.28     46.57 o 
 -10   0  14    11314.42    13394.23    302.14 o 
  -8   0  14     4424.41     4779.92     89.63 o 
  -6   0  14     8680.17     8385.65    344.04 o 
  -4   0  14     6055.87     6195.69    373.34 o 
  -2   0  14     6848.72     6861.06    441.45 o 
   0   0  14      163.18      219.69     49.91 o 
   2   0  14      139.64       66.12     48.17 o 
   4   0  14       10.51       30.65     72.47 o 
   6   0  14        7.08      -34.98     91.12 o 
   8   0  14     2131.22     1962.55    168.29 o 
  10   0  14      190.12      189.00    123.03 o 
  12   0  14      903.86      812.76    144.36 o 
  14   0  14      340.40      128.86    101.25 o 
 -27   1  14      590.87      547.65    154.57 o 
 -25   1  14      618.14      647.17    148.27 o 
 -23   1  14       79.04      144.00    128.91 o 
 -21   1  14      211.99      344.89    122.33 o 
 -19   1  14      968.13     1276.59    137.46 o 
 -17   1  14      236.41      373.61    105.27 o 
 -15   1  14     1504.07     1582.97    156.88 o 
 -13   1  14     4181.81     3909.83    179.02 o 
 -11   1  14      744.03      793.41     40.16 o 
  -9   1  14     1479.06     1502.13     61.76 o 
  -7   1  14      591.07      551.89     41.42 o 
  -5   1  14       16.23       -1.68     29.74 o 
  -3   1  14       94.50      109.77     28.50 o 
  -1   1  14      688.20      670.22     65.58 o 
   1   1  14       89.70      114.62     52.03 o 
   3   1  14      431.15      534.62     65.26 o 
   5   1  14      676.75      853.76     80.55 o 
   7   1  14       73.77      193.61     65.86 o 
   9   1  14       16.53       61.60     64.27 o 
  11   1  14        0.48       31.17     87.06 o 
  13   1  14        9.30      109.71     88.71 o 
 -26   2  14      993.84     1166.01    222.90 o 
 -24   2  14      717.33      900.95    147.58 o 
 -22   2  14      914.60      912.33    100.11 o 
 -20   2  14     1103.48     1125.15     93.42 o 
 -18   2  14     1613.23     1572.62    107.42 o 
 -16   2  14       37.19       38.12     61.10 o 
 -14   2  14      459.64      447.94     62.93 o 
 -12   2  14       44.39       50.71     32.37 o 
 -10   2  14     2055.04     2129.32     72.27 o 
  -8   2  14     1428.11     1369.20     52.48 o 
  -6   2  14     2283.10     2156.22     68.64 o 
  -4   2  14     3221.71     2955.64    172.09 o 
  -2   2  14     2095.71     1988.18     76.30 o 
   0   2  14      590.82      676.93     75.22 o 
   2   2  14      358.71      435.06     59.13 o 
   4   2  14       54.13      126.41     55.07 o 
   6   2  14       42.61       89.07     62.53 o 
   8   2  14      332.35      279.01     72.36 o 
  10   2  14       21.92       42.29     71.82 o 
  12   2  14      190.82      156.05     92.77 o 
 -25   3  14      737.66      659.82    221.83 o 
 -23   3  14      243.44      255.20     95.20 o 
 -21   3  14      853.17      914.31     96.14 o 
 -19   3  14      683.83      633.09     81.69 o 
 -17   3  14     3200.02     2858.82    133.99 o 
 -15   3  14     5505.65     5092.20    326.58 o 
 -13   3  14     2967.92     2320.56    164.10 o 
 -11   3  14     7440.50     6849.62    173.43 o 
  -9   3  14      839.27      759.17     43.23 o 
  -7   3  14     1207.17     1062.27     49.38 o 
  -5   3  14       37.94       51.14     41.00 o 
  -3   3  14      623.57      662.49     64.42 o 
  -1   3  14      182.45      269.50     65.96 o 
   1   3  14     1519.66     1622.60    166.83 o 
   3   3  14      463.06      582.32     77.44 o 
   5   3  14      225.24      322.06     88.50 o 
   7   3  14     1273.33     1715.14    138.87 o 
   9   3  14       57.96      -30.44     89.91 o 
  11   3  14       84.22       55.57    107.78 o 
 -22   4  14      172.74      182.77     92.98 o 
 -20   4  14      448.01      366.09     86.53 o 
 -18   4  14      293.73      274.74     72.99 o 
 -16   4  14      691.58      533.57     73.90 o 
 -14   4  14      867.97      704.44     68.45 o 
 -12   4  14      619.53      531.20     46.54 o 
 -10   4  14      132.37       95.31     39.29 o 
  -8   4  14        7.69        8.46     38.49 o 
  -6   4  14      463.91      394.43     59.64 o 
  -4   4  14      124.13       86.04     56.07 o 
  -2   4  14      317.72      384.31     68.37 o 
   0   4  14      354.59      466.24     77.54 o 
   2   4  14      422.02      423.30     81.03 o 
   4   4  14      301.64      436.64     89.53 o 
   6   4  14      457.60      631.56    109.19 o 
   8   4  14       29.66      136.58    120.35 o 
 -19   5  14      356.91      261.75    107.46 o 
 -17   5  14      633.84      549.33    215.92 o 
 -15   5  14     1634.48     1285.82    116.21 o 
 -13   5  14      360.42      349.23     64.19 o 
 -11   5  14      492.75      518.86     54.54 o 
  -9   5  14      280.89      317.54     50.75 o 
  -7   5  14       30.64       12.24     44.87 o 
  -5   5  14      180.86      105.79     59.98 o 
  -3   5  14       43.37       16.22     65.15 o 
  -1   5  14      366.54      390.59     82.02 o 
   1   5  14      418.33      437.92     79.54 o 
   3   5  14      162.40      251.04     92.19 o 
   5   5  14       37.92      106.99     97.12 o 
 -10   6  14      319.18      229.58     57.98 o 
  -8   6  14       74.74       90.76     54.97 o 
  -6   6  14      164.15       82.55     71.26 o 
  -4   6  14       46.21       26.29     72.46 o 
  -2   6  14       14.14      -43.35     72.53 o 
 -25   1  15     4084.44     4145.37    398.94 o 
 -23   1  15     2513.77     2589.02    214.12 o 
 -21   1  15      245.50      255.93    125.99 o 
 -19   1  15        2.22       49.04    106.72 o 
 -17   1  15     1794.88     2607.76    580.65 o 
 -15   1  15     3695.63     4543.00    294.01 o 
 -13   1  15     5569.22     6064.78    175.64 o 
 -11   1  15    13418.42    14539.32    332.58 o 
  -9   1  15    15100.21    15245.03    403.22 o 
  -7   1  15     6635.34     7158.45    140.97 o 
  -5   1  15     2502.23     2547.11    140.36 o 
  -3   1  15      263.02      312.85     36.84 o 
  -1   1  15      710.78      773.58     56.61 o 
   1   1  15      426.01      625.33     93.21 o 
   3   1  15      598.99     1020.07    101.04 o 
   5   1  15     1672.29     2331.71    172.67 o 
   7   1  15     1870.41     2313.21    215.14 o 
   9   1  15      863.95     1079.13     95.32 o 
  11   1  15      216.34      384.70    100.90 o 
 -26   2  15      321.16      210.21    188.69 o 
 -24   2  15      334.36      176.22    116.87 o 
 -22   2  15     1294.59     1296.78    147.42 o 
 -20   2  15       29.32      -15.15     78.59 o 
 -18   2  15        6.99      -44.69     67.69 o 
 -16   2  15       55.26        7.75     59.92 o 
 -14   2  15      499.48      487.40     49.52 o 
 -12   2  15      253.00      262.34     36.36 o 
 -10   2  15     3314.53     3116.58    130.16 o 
  -8   2  15      684.49      567.16     44.50 o 
  -6   2  15      906.52      819.10     48.43 o 
  -4   2  15     1717.61     1494.01     64.04 o 
  -2   2  15      246.16      239.05     58.30 o 
   0   2  15      983.80      878.68     85.53 o 
   2   2  15       94.67       71.74     73.68 o 
   4   2  15      588.88      546.59     97.64 o 
   6   2  15      276.50      281.81     73.20 o 
   8   2  15      260.67      302.50     79.78 o 
  10   2  15        4.91      -17.62     75.79 o 
 -23   3  15        3.52       58.97     90.09 o 
 -21   3  15       27.81       41.76     80.94 o 
 -19   3  15      173.01      159.75     73.65 o 
 -17   3  15     1639.36     1595.22    104.72 o 
 -15   3  15      502.94      485.59     71.75 o 
 -13   3  15     2940.61     2865.67     73.94 o 
 -11   3  15      129.92      134.79     35.48 o 
  -9   3  15      491.77      541.10     41.60 o 
  -7   3  15      961.47      926.02     52.88 o 
  -5   3  15      212.71      182.54     55.48 o 
  -3   3  15      189.37      166.70     61.01 o 
  -1   3  15       33.50       50.77     57.38 o 
   1   3  15     1092.47     1010.50     93.87 o 
   3   3  15       74.58       42.92     78.69 o 
   5   3  15      281.97      247.44     90.33 o 
   7   3  15       10.99       11.95     96.26 o 
   9   3  15      377.05      572.25    132.22 o 
 -20   4  15      261.49      206.23     82.77 o 
 -18   4  15      115.07      146.58     75.30 o 
 -16   4  15        5.32       17.91     60.91 o 
 -14   4  15       19.42       59.50     49.27 o 
 -12   4  15        3.72      -12.63     41.04 o 
 -10   4  15       60.81       92.92     41.36 o 
  -8   4  15       93.41      101.80     41.32 o 
  -6   4  15      334.82      316.73     59.86 o 
  -4   4  15     1384.34     1177.78     88.98 o 
  -2   4  15      416.28      311.80     69.64 o 
   0   4  15      221.43      203.94     80.69 o 
   2   4  15       79.90       75.57     78.12 o 
   4   4  15       50.58       40.20     83.41 o 
   6   4  15      179.91      186.07     97.56 o 
 -17   5  15       29.48       68.51     80.04 o 
 -15   5  15       19.45      -19.88     81.01 o 
 -13   5  15        3.83       -3.07     48.91 o 
 -11   5  15      248.02      172.65     48.46 o 
  -9   5  15       66.11       53.95     50.60 o 
  -7   5  15       30.47       23.99     57.72 o 
  -5   5  15      101.15       79.11     70.78 o 
  -3   5  15       50.96       44.96     70.57 o 
  -1   5  15        0.21        4.09     69.40 o 
   1   5  15        5.81      -27.84     72.03 o 
   3   5  15        1.23       62.24     91.67 o 
 -26   0  16      409.41      304.52    220.29 o 
 -24   0  16     1267.43     1178.79    226.28 o 
 -22   0  16      416.78      182.56    163.38 o 
 -20   0  16       64.18      113.52    172.12 o 
 -18   0  16      995.52     1083.52    196.98 o 
 -16   0  16      124.45      161.85    155.10 o 
 -14   0  16       94.89      104.32    136.69 o 
 -12   0  16        2.22      -37.43    140.06 o 
 -10   0  16      303.66      311.57    111.07 o 
  -8   0  16      289.62      307.42     63.59 o 
  -6   0  16      448.04      453.30     53.46 o 
  -4   0  16       10.94       32.16     49.09 o 
  -2   0  16       22.90       23.36     50.68 o 
   0   0  16      422.87      389.23     61.34 o 
   2   0  16       37.84       11.55     75.26 o 
   4   0  16       41.43      -24.91     86.49 o 
   6   0  16      201.47      148.81    135.46 o 
   8   0  16       18.14      -44.64    144.20 o 
  10   0  16        1.26        8.44    135.61 o 
 -25   1  16      946.08      926.08    145.47 o 
 -23   1  16      828.94      858.98    193.14 o 
 -21   1  16      296.67      404.82    155.94 o 
 -19   1  16     1614.33     1924.97    161.79 o 
 -17   1  16      477.72      558.00    186.39 o 
 -15   1  16       31.79       28.29     49.09 o 
 -13   1  16        0.95       17.93     61.07 o 
 -11   1  16      179.53      172.09     42.31 o 
  -9   1  16     1781.72     1830.05     87.87 o 
  -7   1  16     1191.82     1138.81     72.01 o 
  -5   1  16      344.29      365.42     45.15 o 
  -3   1  16      293.38      335.00     43.46 o 
  -1   1  16     1428.36     1449.14    105.01 o 
   1   1  16       86.54      154.72     67.59 o 
   3   1  16      101.76      107.68     69.82 o 
   5   1  16        2.97      -11.63     73.70 o 
   7   1  16        6.90       61.25     78.47 o 
   9   1  16      134.01      220.80     98.41 o 
  11   1  16       27.19      101.15     92.12 o 
 -24   2  16        6.53       34.04    139.91 o 
 -22   2  16       31.29      157.09    128.78 o 
 -20   2  16      265.38      200.62    118.34 o 
 -18   2  16      603.76      630.83    127.76 o 
 -16   2  16       21.56       51.17     47.87 o 
 -14   2  16      319.97      299.85     42.57 o 
 -12   2  16      957.26      813.47     46.01 o 
 -10   2  16        4.59       33.15     41.93 o 
  -8   2  16      238.39      149.65     43.71 o 
  -6   2  16        4.92      -14.70     39.55 o 
  -4   2  16       30.09       27.40     38.48 o 
  -2   2  16      452.61      694.30     87.31 o 
   0   2  16      536.87      459.15     94.96 o 
   2   2  16      281.67      380.24     90.94 o 
   4   2  16        1.88       94.13     96.75 o 
   6   2  16      402.15      482.65    107.48 o 
   8   2  16       28.76      112.56    109.69 o 
  10   2  16      117.82      127.81     91.68 o 
 -23   3  16     1875.71     1687.15    334.35 o 
 -21   3  16     1781.71     1307.00    130.87 o 
 -19   3  16     1633.19     1376.74    110.62 o 
 -17   3  16     2547.65     2174.29    127.29 o 
 -15   3  16       10.81       28.94     39.53 o 
 -13   3  16      266.04      302.54     44.15 o 
 -11   3  16      566.93      653.03     48.80 o 
  -9   3  16     2710.75     2533.45     79.47 o 
  -7   3  16     3090.91     2915.59    140.56 o 
  -5   3  16     1513.93     1640.51    163.23 o 
  -3   3  16     1505.16     1645.90    103.16 o 
  -1   3  16     1479.33     1412.23     98.53 o 
   1   3  16      376.79      458.04     85.78 o 
   3   3  16      154.57       98.71     82.49 o 
   5   3  16        3.27      -66.43    100.50 o 
   7   3  16      172.74      353.12    123.65 o 
 -20   4  16       86.51       63.35     81.15 o 
 -18   4  16      272.93      275.85     77.03 o 
 -16   4  16        9.92        7.09     63.36 o 
 -14   4  16       25.78       60.47     46.01 o 
 -12   4  16       38.64       59.78     43.61 o 
 -10   4  16      373.12      350.43     49.19 o 
  -8   4  16      447.71      382.08     88.59 o 
  -6   4  16      467.03      423.61     69.58 o 
  -4   4  16      569.42      504.00     71.25 o 
  -2   4  16      197.59      194.15     71.88 o 
   0   4  16      470.54      458.67     80.23 o 
   2   4  16       50.74       89.71     98.87 o 
   4   4  16       10.49       38.87     87.99 o 
 -15   5  16       70.28       90.65     56.81 o 
 -13   5  16        0.96       38.90     48.67 o 
 -11   5  16      210.84      276.49     58.83 o 
  -9   5  16      247.89      223.78     71.32 o 
  -7   5  16     1239.35     1073.60     85.52 o 
  -5   5  16      190.77      164.22     84.99 o 
  -3   5  16      452.54      553.74     89.15 o 
  -1   5  16      101.01      142.09     84.39 o 
 -25   1  17      789.21      995.99    174.84 o 
 -23   1  17     2675.28     3760.30    237.03 o 
 -21   1  17     5251.04     6440.02    252.49 o 
 -19   1  17     4906.37     6340.36    238.53 o 
 -17   1  17     4444.79     4496.39    285.49 o 
 -15   1  17     4369.05     3842.57    239.62 o 
 -13   1  17     1479.94     1585.21     92.10 o 
 -11   1  17     1284.14     1382.46    122.56 o 
  -9   1  17      748.89      876.76     57.25 o 
  -7   1  17      402.26      513.97     50.16 o 
  -5   1  17     2304.64     2326.84    240.29 o 
  -3   1  17     3044.65     3395.48    283.69 o 
  -1   1  17     2008.24     2536.02    142.35 o 
   1   1  17     1803.28     2291.47    152.97 o 
   3   1  17     1345.87     1575.13    113.44 o 
   5   1  17      402.30      549.12     94.72 o 
   7   1  17      121.85      225.74     86.29 o 
   9   1  17       93.19      127.79    106.34 o 
 -24   2  17     1215.61     1198.36    162.76 o 
 -22   2  17     1391.21     1503.66    167.99 o 
 -20   2  17      776.34      809.86    140.46 o 
 -18   2  17       68.41       43.48    113.30 o 
 -16   2  17      363.38      329.54     60.99 o 
 -14   2  17      105.70       80.07     41.36 o 
 -12   2  17      830.41      816.91     49.95 o 
 -10   2  17       58.58       75.32     45.97 o 
  -8   2  17      309.38      398.27     48.92 o 
  -6   2  17      736.35      828.03     57.44 o 
  -4   2  17      245.17      280.92     55.78 o 
  -2   2  17       29.27       -8.96     92.04 o 
   0   2  17       13.50       29.72     81.61 o 
   2   2  17      316.82      190.10     94.66 o 
   4   2  17       79.72       71.98    100.75 o 
   6   2  17      246.98      331.96    123.60 o 
   8   2  17      101.14      281.31    118.63 o 
 -21   3  17       61.66      159.10    127.33 o 
 -19   3  17      893.07      875.84     94.50 o 
 -17   3  17      667.87      583.52     85.04 o 
 -15   3  17      833.53      761.50     55.70 o 
 -13   3  17        5.24        7.86     40.23 o 
 -11   3  17       96.05      103.37     42.12 o 
  -9   3  17        1.26       48.07     45.16 o 
  -7   3  17        0.52       19.14     56.31 o 
  -5   3  17        1.82       18.84     62.96 o 
  -3   3  17      299.89      326.17     76.00 o 
  -1   3  17      817.31      871.95     96.73 o 
   1   3  17       55.94       70.64     92.62 o 
   3   3  17      261.75      330.69    110.80 o 
   5   3  17       20.28      -56.34    109.47 o 
 -18   4  17      481.44      334.77     80.55 o 
 -16   4  17        2.75      -12.57     50.55 o 
 -14   4  17        9.25        3.91     43.17 o 
 -12   4  17        2.74        1.70     47.29 o 
 -10   4  17      198.77      244.55     61.39 o 
  -8   4  17        4.43      -13.15     60.74 o 
  -6   4  17       29.06        2.12     62.56 o 
  -4   4  17        3.72       36.06     68.16 o 
  -2   4  17      115.02      158.21     73.98 o 
   0   4  17       32.51        9.38     84.08 o 
   2   4  17       47.85       94.00     90.95 o 
 -13   5  17       46.47       57.74     71.32 o 
 -11   5  17      116.59      158.48     55.84 o 
  -9   5  17       28.69       33.41     69.00 o 
  -7   5  17        1.55       42.81     70.28 o 
  -5   5  17       73.41      161.54     75.84 o 
  -3   5  17      185.57      171.29     74.46 o 
 -24   0  18     1031.72     1134.61    246.99 o 
 -22   0  18     2850.69     3264.07    354.83 o 
 -20   0  18      556.64      474.95    210.48 o 
 -18   0  18     2137.19     2449.01    289.63 o 
 -16   0  18      212.15      382.60    182.56 o 
 -14   0  18      223.45      363.73    165.68 o 
 -12   0  18       34.16      -41.57    126.25 o 
 -10   0  18        6.77       65.66    114.29 o 
  -8   0  18     1552.18     1330.36    164.45 o 
  -6   0  18     1043.12     1199.81    130.55 o 
  -4   0  18      551.90      816.59    117.20 o 
  -2   0  18       33.46       38.83     61.83 o 
   0   0  18     1137.13     1747.52    161.39 o 
   2   0  18       15.92       77.84    118.56 o 
   4   0  18       52.86      138.53    129.32 o 
   6   0  18        7.06       20.25    121.04 o 
 -23   1  18      165.41      240.31    152.13 o 
 -21   1  18      308.93      334.66    146.12 o 
 -19   1  18      140.66      182.45    136.20 o 
 -17   1  18      435.98      438.19    113.18 o 
 -15   1  18      692.60      754.28    123.54 o 
 -13   1  18     1072.48     1079.68    122.56 o 
 -11   1  18       11.19      -19.15     78.31 o 
  -9   1  18      409.30      388.72     61.25 o 
  -7   1  18        5.11        2.13     45.63 o 
  -5   1  18       99.26      140.33     49.00 o 
  -3   1  18       24.35       10.32     59.71 o 
  -1   1  18      207.89      199.00     94.44 o 
   1   1  18      131.54      347.86    122.58 o 
   3   1  18      193.99      277.85    106.23 o 
   5   1  18      120.08      193.16    104.72 o 
   7   1  18        0.88       47.81     87.89 o 
 -22   2  18      445.63      445.76    143.78 o 
 -20   2  18      196.36      150.45    129.20 o 
 -18   2  18      276.81      237.18    143.13 o 
 -16   2  18       11.28       -0.94     53.97 o 
 -14   2  18        3.63       51.85     52.12 o 
 -12   2  18      306.95      354.70     53.94 o 
 -10   2  18       51.75       43.67     48.51 o 
  -8   2  18      478.08      566.63     56.74 o 
  -6   2  18      415.55      482.85     53.30 o 
  -4   2  18      168.99      251.85     84.28 o 
  -2   2  18       48.96       95.07     79.98 o 
   0   2  18      244.93      280.07    103.69 o 
   2   2  18       25.38       77.30    101.80 o 
   4   2  18        2.90       34.69    117.54 o 
   6   2  18        8.93       66.53    126.94 o 
 -21   3  18      791.71      836.34    150.28 o 
 -19   3  18       80.83      124.64    120.95 o 
 -17   3  18     2580.56     2577.36     90.66 o 
 -15   3  18     1898.93     1809.57     75.86 o 
 -13   3  18      474.00      417.46     51.20 o 
 -11   3  18     1462.83     1198.70     86.27 o 
  -9   3  18      219.62      230.42     52.19 o 
  -7   3  18       54.80       22.10     62.03 o 
  -5   3  18       17.60       34.54     66.25 o 
  -3   3  18      343.48      372.99     82.68 o 
  -1   3  18       54.71      131.46     87.43 o 
   1   3  18     1656.94     1846.66    146.27 o 
   3   3  18      141.69      168.17    103.93 o 
 -16   4  18      333.67      307.76     53.09 o 
 -14   4  18      484.29      360.78     53.28 o 
 -12   4  18      370.07      293.76     52.42 o 
 -10   4  18       89.11      107.12     66.98 o 
  -8   4  18        2.67        6.69     67.99 o 
  -6   4  18      234.95      188.96     70.67 o 
  -4   4  18        3.21      -19.81     70.26 o 
  -2   4  18        8.96      -24.31     72.55 o 
   0   4  18        0.73       11.06     96.37 o 
 -23   1  19      261.11      107.42    144.99 o 
 -21   1  19       42.37       -5.67    129.62 o 
 -19   1  19        1.17      -19.85    124.80 o 
 -17   1  19      788.28      977.48    142.89 o 
 -15   1  19      719.21      896.36    133.63 o 
 -13   1  19       63.92      130.32    101.15 o 
 -11   1  19     3061.94     3260.70    174.63 o 
  -9   1  19     1606.43     1441.65    201.73 o 
  -7   1  19     1113.33     1099.77    168.86 o 
  -5   1  19      316.51      250.50     56.64 o 
  -3   1  19       55.14      102.80     65.59 o 
  -1   1  19      116.64      156.58    108.69 o 
   1   1  19       45.88       89.67     97.63 o 
   3   1  19        3.62       97.75    122.91 o 
   5   1  19       30.03       -9.51    131.98 o 
 -22   2  19      155.54       10.12    195.90 o 
 -20   2  19     1151.53     1216.50    158.65 o 
 -18   2  19      586.53      674.93    134.23 o 
 -16   2  19     1013.90      995.05    135.04 o 
 -14   2  19      244.51      282.63     77.85 o 
 -12   2  19      703.59      700.82     83.19 o 
 -10   2  19      503.33      435.57     57.40 o 
  -8   2  19        3.49      -10.12     48.43 o 
  -6   2  19        5.13       42.87     58.72 o 
  -4   2  19      108.28      201.56     86.77 o 
  -2   2  19      238.17      479.57    107.69 o 
   0   2  19        9.28       -1.47    103.28 o 
   2   2  19      105.30      255.18    114.30 o 
   4   2  19        4.21       44.99    163.38 o 
 -19   3  19      670.02      542.03     75.43 o 
 -17   3  19       99.28      101.62     61.12 o 
 -15   3  19        0.85       21.90     52.06 o 
 -13   3  19       79.06      127.30     58.73 o 
 -11   3  19        5.02      -27.64     53.94 o 
  -9   3  19        5.49       55.14     57.79 o 
  -7   3  19      164.10      123.28     69.34 o 
  -5   3  19      144.40       77.10     71.88 o 
  -3   3  19      345.85      415.04     99.83 o 
  -1   3  19       93.35      166.45     96.41 o 
   1   3  19       62.41      -13.29    111.22 o 
 -14   4  19      322.12      278.74     53.32 o 
 -12   4  19      224.53      257.07     65.95 o 
 -10   4  19        1.01      -77.58     77.58 o 
  -8   4  19        5.93      -52.54     70.67 o 
  -6   4  19       91.59      144.56     83.45 o 
  -4   4  19        1.70      -13.72     75.38 o 
 -22   0  20       72.27      183.02    249.44 o 
 -20   0  20      469.98      741.88    222.14 o 
 -18   0  20      493.82      779.62    216.15 o 
 -16   0  20     1250.93     1642.08    217.38 o 
 -14   0  20     2446.76     2539.98    223.98 o 
 -12   0  20     2181.46     2322.14    220.75 o 
 -10   0  20     1699.32     1950.28    191.76 o 
  -8   0  20      468.84      638.79    139.91 o 
  -6   0  20      204.14      156.94    116.74 o 
  -4   0  20       41.67      -54.15     93.73 o 
 -21   1  20       14.32      -75.38    133.71 o 
 -19   1  20        1.05       49.25    132.66 o 
 -17   1  20       21.80       16.26    124.78 o 
 -15   1  20        1.84        5.45    106.51 o 
 -13   1  20        1.80       16.17    100.28 o 
 -11   1  20      487.16      611.66    102.63 o 
  -9   1  20      217.50      241.16     90.46 o 
  -7   1  20       55.99       10.49     69.99 o 
  -5   1  20       39.09       74.10    110.30 o 
  -3   1  20        1.58      -30.22     70.55 o 
  -1   1  20       93.58      135.15    133.18 o 
   1   1  20        1.88       41.36    124.97 o 
 -20   2  20      249.60      304.51    146.83 o 
 -18   2  20      148.32      319.44    136.22 o 
 -16   2  20      588.39      618.17    127.67 o 
 -14   2  20     1877.61     1751.86    146.28 o 
 -12   2  20       37.44       48.70    104.55 o 
 -10   2  20     1214.31     1222.56    119.26 o 
  -8   2  20       26.26       40.40     54.49 o 
  -6   2  20       58.64       74.87     71.37 o 
  -4   2  20        5.60       34.27     90.64 o 
  -2   2  20       90.13      110.45    112.97 o 
   0   2  20        8.43        0.45    117.47 o 
 -17   3  20       13.89      -53.08    112.14 o 
 -15   3  20       13.20      -67.28     79.39 o 
 -13   3  20      114.97      181.98     61.64 o 
 -11   3  20      515.93      559.24     64.46 o 
  -9   3  20      177.63      221.83     81.11 o 
  -7   3  20      183.21      220.71     78.04 o 
  -5   3  20      309.29      416.82     92.18 o 
  -3   3  20       57.55        2.38     94.81 o 
 -19   1  21      206.89      235.55    150.29 o 
 -17   1  21        1.36      -33.85    135.69 o 
 -15   1  21        0.36      103.75    118.60 o 
 -13   1  21       24.04      -91.46     99.04 o 
 -11   1  21      126.88       -9.13     89.28 o 
  -9   1  21      288.09      248.18     93.95 o 
  -7   1  21       31.99       12.35     79.18 o 
  -5   1  21        8.06        5.68    101.10 o 
 -16   2  21      230.59      244.29    138.76 o 
 -14   2  21      390.54      456.33    122.94 o 
 -12   2  21       38.71      -34.55    100.38 o 
 -10   2  21      634.01      734.73    110.25 o 
  -8   2  21      672.89      851.64    169.67 o 
  -6   2  21      139.07       98.21     76.22 o 
  -4   2  21      139.44      180.25    113.48 o 
 -11   3  21       23.02      -99.10     99.10 o 
  -9   3  21       85.38       97.30     80.20 o 
 -16   0  22      206.87       47.56    175.65 o 
 -14   0  22        6.99      -81.46    157.86 o 
 -12   0  22       59.61      -44.18    148.35 o 
 -10   0  22      367.53      572.67    146.50 o 
  -8   0  22      320.92      417.27    150.95 o 
  -6   0  22      893.49      904.65    137.45 o 
 -15   1  22        1.29      119.78    121.24 o 
 -13   1  22      103.44       50.64    107.81 o 
 -11   1  22       81.77      159.67    100.27 o 
  -9   1  22        1.30       42.43     87.97 o 
  -7   1  22       96.70      124.26    127.18 o 
  -5   1  22       33.64       25.47    103.40 o 
                                                 
